# Supplementary material for: A novel single‐cell NAD‐ME C4 subtype integrated with CAM and bicarbonate use in an aquatic plant
Source: New Phytol. 2025 Oct 21;249(5):2386–401. doi: 10.1111/nph.70673 (PMC12873514; doi:10.1111/nph.70673)
Supplement: Supplementary file 2 — Table S2 Phosphorylation states of PEPC isoforms at different times in Ottelia alismoides. Table S3 Comparison of biochemical CO2 concentrating mechanisms in leaves of aquatic and terrestrial plants. Please note: Wiley is not responsible for the content or functionality of any Supporting Information supplied by the authors. Any queries (other than missing material) should be directed to the New Phytologist Central Office. [file NPH-249-2386-s002.xlsx]

## Sheet: Sheet1-summary
New Phytologist Supporting Information
Article title: A novel single-cell NAD-ME C4 subtype integrated with CAM and bicarbonate use in an aquatic plant
Authors: Hong Sheng Jiang, Wenmin Huang, Shijuan Han, Pengpeng Li, Zuying Liao, Liyuan Wei, Lei Zhao, Shuping Gu, Jun Ding, Brigitte Gontero, Stephen C. Maberly, Wei Li.
Article acceptance date: 30 September 2025
Table S2 | Phosphorylation state of PEPC isoforms at different times.
Phosphorylation residues are highlighted in red.
All tryptic peptides are shown in Sheets 2 and 3.
Sampling time	Light or Dark	Peptide	PEPC isoforms	Phosphorylation	Phosphorylation position
04:00	Dark	MASIDAQLR	2/3/4	Yes	Ser-15
07:30	Dark	MASIDAQLR	2/3/4	No	-
13:00	Light	MASIDAQLR	2/3/4	Yes	Ser-15
21:30	Light	MASIDAQLR	2/3/4	Yes	Ser-15

## Sheet: Sheet 2- time at 0730 and 2130
Phosphorylated peptides are shaded in yellow
			Reference	PepCount	UniquePepCount	CoverPercent	MW	PI
Time	Light or Dark		FileScan	Sequence	MH+	Diff(MH+)	Charge	Rank	Score	DeltaScore	ExpectValue	Ions	Reference	DIFF_MODIFIED_CANDIDATE	PI	MissCleavage	Modification	MatchedTIC	NumProteaseTermini	Engine	Tag	Decoy
		$1-1	ppc2	66	40	0.3705	110104	5.81
21:30:00	Light		R20191001407_11,23132	K.DLLEGDPYLK.Q	1162.6	0.01639	2	1	38.05	0	2.35e-05	0|0	ppc2/ppc4		4.03	0		0	2	MASCOT		T
21:30:00	Light		R20191001407_11,17963	K.GDPNIASLYDK.L	1192.58	0.01722	2	1	69.83	0	5.2e-09	0|0	ppc2		4.21	0		0	2	MASCOT		T
21:30:00	Light		R20191001407_11,6564	K.HIPPNEPYR.V	1122.57	0.01626	2	1	30.9	0	4.06e-05	0|0	ppc2		6.75	0		0	2	MASCOT		T
21:30:00	Light		R20191001407_11,6813	K.HIPPNEPYR.V	1122.57	0.01588	2	1	33.55	0	2.21e-05	0|0	ppc2		6.75	0		0	2	MASCOT		T
21:30:00	Light		R20191001407_11,7821	K.HIPPNEPYR.V	1122.57	0.0182	2	1	33.41	0	2.28e-05	0|0	ppc2		6.75	0		0	2	MASCOT		T
21:30:00	Light		R20191001407_11,8898	K.HIPPNEPYR.V	1122.57	0.01698	2	1	27.91	0	8.09e-05	0|0	ppc2		6.75	0		0	2	MASCOT		T
21:30:00	Light		R20191001407_11,19186	K.KSPQEVFDALK.S	1261.68	0.01852	3	1	44.61	0	5.19e-06	0|0	ppc2/ppc3/ppc4		6.07	1		0	2	MASCOT		T
21:30:00	Light		R20191001407_11,19351	K.KSPQEVFDALK.S	1261.68	0.01622	2	1	23.31	0	0.0007	0|0	ppc2/ppc3/ppc4		6.07	1		0	2	MASCOT		T
21:30:00	Light		R20191001407_11,19502	K.KSPQEVFDALK.S	1261.68	0.01675	3	1	48.27	0	2.23e-06	0|0	ppc2/ppc3/ppc4		6.07	1		0	2	MASCOT		T
21:30:00	Light		R20191001407_11,16698	K.LADLEAAPAAVAR.L	1267.7	0.01817	2	1	53.85	0	6.18e-07	0|0	ppc2/ppc3/ppc4		4.37	0		0	2	MASCOT		T
21:30:00	Light		R20191001407_11,26567	K.LLVSSDLLPFGEHLR.K	1695.94	0.02209	3	1	60.26	0	4.71e-08	0|0	ppc2		5.32	0		0	2	MASCOT		T
21:30:00	Light		R20191001407_11,26608	K.LLVSSDLLPFGEHLR.K	1695.94	0.02514	2	1	83.52	0	2.22e-10	0|0	ppc2		5.32	0		0	2	MASCOT		T
21:30:00	Light		R20191001407_11,10079	K.LTMFHGR.G	861.44	0.01297	2	1	45.01	0	4.73e-06	0|0	ppc2/ppc3/ppc4		9.76	0		0	2	MASCOT		T
21:30:00	Light		R20191001407_11,23095	K.LVEYDALLGDR.F	1263.66	0.0242	2	1	73.77	0	4.2e-09	0|0	ppc2/ppc3		4.03	0		0	2	MASCOT		T
21:30:00	Light		R20191001407_11,16661	K.MAS#IDAQLR.L	1084.49	0.01491	2	1	21.72	0	0.00101	0|0	ppc2/ppc3/ppc4		5.59	0	79.966324 Phospho (ST)	0	2	MASCOT		T
21:30:00	Light		R20191001407_11,14251	K.MASIDAQLR.L	1004.52	0.01639	2	1	51.75	0	1e-06	0|0	ppc2/ppc3/ppc4		5.59	0		0	2	MASCOT		T
21:30:00	Light		R20191001407_11,14556	K.MASIDAQLR.L	1004.52	0.01489	2	1	25.8	0	0.000395	0|0	ppc2/ppc3/ppc4		5.59	0		0	2	MASCOT		T
21:30:00	Light		R20191001407_11,14910	K.MASIDAQLR.L	1004.52	0.01603	2	1	26.04	0	0.000373	0|0	ppc2/ppc3/ppc4		5.59	0		0	2	MASCOT		T
21:30:00	Light		R20191001407_11,8978	K.NIGIDER.V	816.421	0.01168	2	1	38.67	0	1.36e-05	0|0	ppc2/ppc3		4.37	0		0	2	MASCOT		T
21:30:00	Light		R20191001407_11,17578	K.NLLLQVAGHK.D	1092.65	0.0144	3	1	24.12	0	0.000581	0|0	ppc2/ppc3/ppc4		8.76	0		0	2	MASCOT		T
21:30:00	Light		R20191001407_11,17591	K.NLLLQVAGHK.D	1092.65	0.01552	2	1	34.36	0	5.5e-05	0|0	ppc2/ppc3/ppc4		8.76	0		0	2	MASCOT		T
21:30:00	Light		R20191001407_11,11534	K.QEVM*IGYSDSGK.D	1329.6	0.01646	2	1	44.85	0	4.91e-06	0|0	ppc2/ppc3/ppc4		4.37	0	15.994919 Oxidation (M)	0	2	MASCOT		T
21:30:00	Light		R20191001407_11,14333	K.QEVMIGYSDSGK.D	1313.6	0.01166	2	1	37.16	0	6.73e-05	0|0	ppc2/ppc3/ppc4		4.37	0		0	2	MASCOT		T
21:30:00	Light		R20191001407_11,17650	K.RPLFGPDLPK.T	1139.66	0.01624	3	1	45.51	0	2.81e-06	0|0	ppc2/ppc4		8.75	0		0	2	MASCOT		T
21:30:00	Light		R20191001407_11,21842	K.SPQEVFDALK.S	1133.58	0.02018	2	1	38.44	0	2.15e-05	0|0	ppc2/ppc3/ppc4		4.37	0		0	2	MASCOT		T
21:30:00	Light		R20191001407_11,22152	K.SPQEVFDALK.S	1133.58	0.01632	2	1	58.03	0	2.36e-07	0|0	ppc2/ppc3/ppc4		4.37	0		0	2	MASCOT		T
21:30:00	Light		R20191001407_11,23063	R.AGMSYFHETIWK.G	1469.69	0.02106	2	1	51.26	0	1.12e-06	0|0	ppc2/ppc3/ppc4		6.79	0		0	2	MASCOT		T
21:30:00	Light		R20191001407_11,29498	R.AIPWIFAWTQTR.F	1489.8	0.02412	2	1	46.92	0	5.08e-06	0|0	ppc1/ppc2/ppc3/ppc4/ppc5		9.8	0		0	2	MASCOT		T
21:30:00	Light		R20191001407_11,26504	R.ALMDAMAVVATEEYR.S	1669.79	0.02589	2	1	92.19	0	6.04e-11	0|0	ppc2/ppc3		4.14	0		0	2	MASCOT		T
21:30:00	Light		R20191001407_11,26547	R.ALMDAMAVVATEEYR.S	1669.79	0.02197	3	1	57.48	0	1.79e-07	0|0	ppc2/ppc3		4.14	0		0	2	MASCOT		T
21:30:00	Light		R20191001407_11,3873	R.AVELHQSSR.S	1026.53	0.01597	3	1	26.57	0	0.00011	0|0	ppc2		6.79	0		0	2	MASCOT		T
21:30:00	Light		R20191001407_11,11264	R.EIQAAFR.T	834.447	0.01214	2	1	30.5	0	0.000134	0|0	ppc2/ppc3/ppc4		6.1	0		0	2	MASCOT		T
21:30:00	Light		R20191001407_11,6193	R.EWSEEQR.Q	963.417	0.0152	2	1	42.26	0	8.91e-06	0|0	ppc2/ppc3/ppc4		4.25	0		0	2	MASCOT		T
21:30:00	Light		R20191001407_11,28743	R.FHLPVWLGFGAAFK.H	1589.86	0.01895	3	1	25.78	0	0.000264	0|0	ppc2/ppc3		8.76	0		0	2	MASCOT		T
21:30:00	Light		R20191001407_11,26924	R.FLDILQDLHGEDLR.E	1683.87	0.02366	3	1	50.79	0	1.25e-06	0|0	ppc2/ppc3/ppc4		4.22	0		0	2	MASCOT		T
21:30:00	Light		R20191001407_11,26948	R.FLDILQDLHGEDLR.E	1683.87	0.02733	2	1	82.72	0	8.02e-10	0|0	ppc2/ppc3/ppc4		4.22	0		0	2	MASCOT		T
21:30:00	Light		R20191001407_11,17594	R.FVEYFR.L	860.43	0.01193	2	1	26.47	0	0.000338	0|0	ppc2/ppc3/ppc4		6	0		0	2	MASCOT		T
21:30:00	Light		R20191001407_11,12033	R.IRDPSFDVK.L	1076.57	0.01562	3	1	23.4	0	0.000229	0|0	ppc2		5.96	1		0	2	MASCOT		T
21:30:00	Light		R20191001407_11,8301	R.KPSGGIESLR.A	1043.58	0.01544	2	1	33.31	0	7e-05	0|0	ppc2/ppc3/ppc4		8.75	0		0	2	MASCOT		T
21:30:00	Light		R20191001407_11,8402	R.KPSGGIESLR.A	1043.58	0.015	3	1	35.24	0	4.49e-05	0|0	ppc2/ppc3/ppc4		8.75	0		0	2	MASCOT		T
21:30:00	Light		R20191001407_11,8576	R.KPSGGIESLR.A	1043.58	0.0157	2	1	22.56	0	0.000832	0|0	ppc2/ppc3/ppc4		8.75	0		0	2	MASCOT		T
21:30:00	Light		R20191001407_11,14689	R.LATPEMEYGR.M	1166.55	0.01602	2	1	65.17	0	7.6e-08	0|0	ppc2/ppc3/ppc4		4.53	0		0	2	MASCOT		T
21:30:00	Light		R20191001407_11,25657	R.LFSVDWYR.N	1085.54	0.01545	2	1	44.53	0	5.29e-06	0|0	ppc2/ppc3/ppc4		5.84	0		0	2	MASCOT		T
21:30:00	Light		R20191001407_11,5523	R.LLAPSK.V ! R.LLAPSK.L	628.403	0.00907	2	1	45.88	0	3.87e-06	0|0	ppc2/ppc4 ! ppc3		8.75	0		0	2	MASCOT		T
21:30:00	Light		R20191001407_11,5956	R.LLAPSK.V ! R.LLAPSK.L	628.403	0.00939	2	1	27.58	0	0.000262	0|0	ppc2/ppc4 ! ppc3		8.75	0		0	2	MASCOT		T
21:30:00	Light		R20191001407_11,9837	R.LLAPSK.V ! R.LLAPSK.L	628.403	0.00927	2	1	25.61	0	0.000412	0|0	ppc2/ppc4 ! ppc3		8.75	0		0	2	MASCOT		T
21:30:00	Light		R20191001407_11,21657	R.LSAAWQLYK.A	1079.59	0.01515	2	1	52.37	0	5.79e-07	0|0	ppc2/ppc3		8.59	0		0	2	MASCOT		T
21:30:00	Light		R20191001407_11,13582	R.LVVQLK.K	699.476	0.01021	2	1	26.01	0	0.000376	0|0	ppc2/ppc3/ppc4		8.75	0		0	2	MASCOT		T
21:30:00	Light		R20191001407_11,24826	R.QVSTFGLSLVR.L	1206.68	0.01661	2	1	33.24	0	7.11e-05	0|0	ppc2/ppc3/ppc4		9.75	0		0	2	MASCOT		T
21:30:00	Light		R20191001407_11,7671	R.RTPPTPQDEMR.A	1327.64	0.02318	2	1	30.67	0	0.000129	0|0	ppc2/ppc3/ppc4		6.07	1		0	2	MASCOT		T
21:30:00	Light		R20191001407_11,7965	R.RTPPTPQDEMR.A	1327.64	0.0182	2	1	30.06	0	0.000148	0|0	ppc2/ppc3/ppc4		6.07	1		0	2	MASCOT		T
21:30:00	Light		R20191001407_11,8244	R.RTPPTPQDEMR.A	1327.64	0.02534	2	1	36.36	0	3.47e-05	0|0	ppc2/ppc3/ppc4		6.07	1		0	2	MASCOT		T
21:30:00	Light		R20191001407_11,3872	R.RVDTALK.N	802.478	0.01283	2	1	38.83	0	1.96e-05	0|0	ppc2/ppc3/ppc4		8.75	1		0	2	MASCOT		T
21:30:00	Light		R20191001407_11,11827	R.SIVFKEPR.F	975.562	0.01383	3	1	32.61	0	8.22e-05	0|0	ppc2/ppc3		8.46	1		0	2	MASCOT		T
21:30:00	Light		R20191001407_11,9259	R.TPPTPQDEMR.A	1171.54	0.01679	2	1	34.92	0	4.83e-05	0|0	ppc2/ppc3/ppc4		4.37	0		0	2	MASCOT		T
21:30:00	Light		R20191001407_11,4563	R.VDTALK.N	646.377	0.00919	2	1	22.21	0	0.000902	0|0	ppc2/ppc3/ppc4		5.81	0		0	2	MASCOT		T
21:30:00	Light		R20191001407_11,12817	R.VILGEVR.D ! R.VLLGEVR.D	785.488	0.01137	2	1	36.24	0	2.38e-05	0|0	ppc2 ! ppc3		5.97	0		0	2	MASCOT		T
21:30:00	Light		R20191001407_11,29038	R.VTIDLVEMVFAK.G	1364.75	0.01672	2	1	85.91	0	3.85e-10	0|0	ppc2/ppc3/ppc4		4.37	0		0	2	MASCOT		T
21:30:00	Light		R20191001407_11,29413	R.VTIDLVEMVFAK.G	1364.75	0.0177	2	1	81.59	0	1.04e-09	0|0	ppc2/ppc3/ppc4		4.37	0		0	2	MASCOT		T
21:30:00	Light		R20191001407_11,29747	R.VTIDLVEMVFAK.G	1364.75	0.01842	2	1	70.63	0	1.3e-08	0|0	ppc2/ppc3/ppc4		4.37	0		0	2	MASCOT		T
21:30:00	Light		R20191001407_11,30083	R.VTIDLVEMVFAK.G	1364.75	0.02028	2	1	48.92	0	1.92e-06	0|0	ppc2/ppc3/ppc4		4.37	0		0	2	MASCOT		T
21:30:00	Light		R20191001407_11,30422	R.VTIDLVEMVFAK.G	1364.75	0.0197	2	1	32.06	0	9.33e-05	0|0	ppc2/ppc3/ppc4		4.37	0		0	2	MASCOT		T
21:30:00	Light		R20191001407_11,31090	R.VTIDLVEMVFAK.G	1364.75	0.01838	2	1	53.19	0	7.2e-07	0|0	ppc2/ppc3/ppc4		4.37	0		0	2	MASCOT		T
21:30:00	Light		R20191001407_11,5467	R.VTPEVTR.D	801.447	0.0121	2	1	32.96	0	7.59e-05	0|0	ppc2/ppc3/ppc4		5.97	0		0	2	MASCOT		T
21:30:00	Light		R20191001407_11,17670	R.VVPLFEK.L	831.497	0.01208	2	1	20.79	0	0.00125	0|0	ppc2/ppc3/ppc4		5.97	0		0	2	MASCOT		T
21:30:00	Light		R20191001407_11,17970	R.VVPLFEK.L	831.497	0.01266	2	1	21.92	0	0.000964	0|0	ppc2/ppc3/ppc4		5.97	0		0	2	MASCOT		T
21:30:00	Light	$2-1	ppc3	62	39	0.3568	109827	5.71
21:30:00	Light		R20191001407_11,23843	K.DLLEGDPYLR.Q	1190.61	0.01958	2	1	26.5	0	0.000112	0|0	ppc3		4.03	0		0	2	MASCOT		T
21:30:00	Light		R20191001407_11,16428	K.EISAAELVK.L	959.541	0.01369	2	1	43.49	0	2.24e-06	0|0	ppc3		4.53	0		0	2	MASCOT		T
21:30:00	Light		R20191001407_11,18263	K.GDPSIASLYDK.L	1165.57	0.01741	2	1	27.22	0	0.00019	0|0	ppc3/ppc4		4.21	0		0	2	MASCOT		T
21:30:00	Light		R20191001407_11,18569	K.GDPSIASLYDK.L	1165.57	0.01695	2	1	31.37	0	7.29e-05	0|0	ppc3/ppc4		4.21	0		0	2	MASCOT		T
21:30:00	Light		R20191001407_11,19186	K.KSPQEVFDALK.S	1261.68	0.01852	3	1	44.61	0	5.19e-06	0|0	ppc2/ppc3/ppc4		6.07	1		0	2	MASCOT		T
21:30:00	Light		R20191001407_11,19351	K.KSPQEVFDALK.S	1261.68	0.01622	2	1	23.31	0	0.0007	0|0	ppc2/ppc3/ppc4		6.07	1		0	2	MASCOT		T
21:30:00	Light		R20191001407_11,19502	K.KSPQEVFDALK.S	1261.68	0.01675	3	1	48.27	0	2.23e-06	0|0	ppc2/ppc3/ppc4		6.07	1		0	2	MASCOT		T
21:30:00	Light		R20191001407_11,16698	K.LADLEAAPAAVAR.L	1267.7	0.01817	2	1	53.85	0	6.18e-07	0|0	ppc2/ppc3/ppc4		4.37	0		0	2	MASCOT		T
21:30:00	Light		R20191001407_11,27277	K.LLVSSDLWSFGER.L	1508.77	0.02176	2	1	96.96	0	1.01e-11	0|0	ppc3		4.37	0		0	2	MASCOT		T
21:30:00	Light		R20191001407_11,24714	K.LSEDDKLVEYDALLGDR.F	1950.97	0.028	3	1	78.28	0	7.43e-10	0|0	ppc3		3.96	1		0	2	MASCOT		T
21:30:00	Light		R20191001407_11,10079	K.LTMFHGR.G	861.44	0.01297	2	1	45.01	0	4.73e-06	0|0	ppc2/ppc3/ppc4		9.76	0		0	2	MASCOT		T
21:30:00	Light		R20191001407_11,23095	K.LVEYDALLGDR.F	1263.66	0.0242	2	1	73.77	0	4.2e-09	0|0	ppc2/ppc3		4.03	0		0	2	MASCOT		T
21:30:00	Light		R20191001407_11,16661	K.MAS#IDAQLR.L	1084.49	0.01491	2	1	21.72	0	0.00101	0|0	ppc2/ppc3/ppc4		5.59	0	79.966324 Phospho (ST)	0	2	MASCOT		T
21:30:00	Light		R20191001407_11,14251	K.MASIDAQLR.L	1004.52	0.01639	2	1	51.75	0	1e-06	0|0	ppc2/ppc3/ppc4		5.59	0		0	2	MASCOT		T
21:30:00	Light		R20191001407_11,14556	K.MASIDAQLR.L	1004.52	0.01489	2	1	25.8	0	0.000395	0|0	ppc2/ppc3/ppc4		5.59	0		0	2	MASCOT		T
21:30:00	Light		R20191001407_11,14910	K.MASIDAQLR.L	1004.52	0.01603	2	1	26.04	0	0.000373	0|0	ppc2/ppc3/ppc4		5.59	0		0	2	MASCOT		T
21:30:00	Light		R20191001407_11,8978	K.NIGIDER.V	816.421	0.01168	2	1	38.67	0	1.36e-05	0|0	ppc2/ppc3		4.37	0		0	2	MASCOT		T
21:30:00	Light		R20191001407_11,17578	K.NLLLQVAGHK.D	1092.65	0.0144	3	1	24.12	0	0.000581	0|0	ppc2/ppc3/ppc4		8.76	0		0	2	MASCOT		T
21:30:00	Light		R20191001407_11,17591	K.NLLLQVAGHK.D	1092.65	0.01552	2	1	34.36	0	5.5e-05	0|0	ppc2/ppc3/ppc4		8.76	0		0	2	MASCOT		T
21:30:00	Light		R20191001407_11,11534	K.QEVM*IGYSDSGK.D	1329.6	0.01646	2	1	44.85	0	4.91e-06	0|0	ppc2/ppc3/ppc4		4.37	0	15.994919 Oxidation (M)	0	2	MASCOT		T
21:30:00	Light		R20191001407_11,14333	K.QEVMIGYSDSGK.D	1313.6	0.01166	2	1	37.16	0	6.73e-05	0|0	ppc2/ppc3/ppc4		4.37	0		0	2	MASCOT		T
21:30:00	Light		R20191001407_11,21842	K.SPQEVFDALK.S	1133.58	0.02018	2	1	38.44	0	2.15e-05	0|0	ppc2/ppc3/ppc4		4.37	0		0	2	MASCOT		T
21:30:00	Light		R20191001407_11,22152	K.SPQEVFDALK.S	1133.58	0.01632	2	1	58.03	0	2.36e-07	0|0	ppc2/ppc3/ppc4		4.37	0		0	2	MASCOT		T
21:30:00	Light		R20191001407_11,23063	R.AGMSYFHETIWK.G	1469.69	0.02106	2	1	51.26	0	1.12e-06	0|0	ppc2/ppc3/ppc4		6.79	0		0	2	MASCOT		T
21:30:00	Light		R20191001407_11,29498	R.AIPWIFAWTQTR.F	1489.8	0.02412	2	1	46.92	0	5.08e-06	0|0	ppc1/ppc2/ppc3/ppc4/ppc5		9.8	0		0	2	MASCOT		T
21:30:00	Light		R20191001407_11,8959	R.ALELQQSSR.S	1031.55	0.01531	2	1	46.93	0	1.01e-06	0|0	ppc3		6.05	0		0	2	MASCOT		T
21:30:00	Light		R20191001407_11,26504	R.ALMDAMAVVATEEYR.S	1669.79	0.02589	2	1	92.19	0	6.04e-11	0|0	ppc2/ppc3		4.14	0		0	2	MASCOT		T
21:30:00	Light		R20191001407_11,26547	R.ALMDAMAVVATEEYR.S	1669.79	0.02197	3	1	57.48	0	1.79e-07	0|0	ppc2/ppc3		4.14	0		0	2	MASCOT		T
21:30:00	Light		R20191001407_11,11264	R.EIQAAFR.T	834.447	0.01214	2	1	30.5	0	0.000134	0|0	ppc2/ppc3/ppc4		6.1	0		0	2	MASCOT		T
21:30:00	Light		R20191001407_11,6193	R.EWSEEQR.Q	963.417	0.0152	2	1	42.26	0	8.91e-06	0|0	ppc2/ppc3/ppc4		4.25	0		0	2	MASCOT		T
21:30:00	Light		R20191001407_11,28743	R.FHLPVWLGFGAAFK.H	1589.86	0.01895	3	1	25.78	0	0.000264	0|0	ppc2/ppc3		8.76	0		0	2	MASCOT		T
21:30:00	Light		R20191001407_11,26924	R.FLDILQDLHGEDLR.E	1683.87	0.02366	3	1	50.79	0	1.25e-06	0|0	ppc2/ppc3/ppc4		4.22	0		0	2	MASCOT		T
21:30:00	Light		R20191001407_11,26948	R.FLDILQDLHGEDLR.E	1683.87	0.02733	2	1	82.72	0	8.02e-10	0|0	ppc2/ppc3/ppc4		4.22	0		0	2	MASCOT		T
21:30:00	Light		R20191001407_11,17594	R.FVEYFR.L	860.43	0.01193	2	1	26.47	0	0.000338	0|0	ppc2/ppc3/ppc4		6	0		0	2	MASCOT		T
21:30:00	Light		R20191001407_11,8301	R.KPSGGIESLR.A	1043.58	0.01544	2	1	33.31	0	7e-05	0|0	ppc2/ppc3/ppc4		8.75	0		0	2	MASCOT		T
21:30:00	Light		R20191001407_11,8402	R.KPSGGIESLR.A	1043.58	0.015	3	1	35.24	0	4.49e-05	0|0	ppc2/ppc3/ppc4		8.75	0		0	2	MASCOT		T
21:30:00	Light		R20191001407_11,8576	R.KPSGGIESLR.A	1043.58	0.0157	2	1	22.56	0	0.000832	0|0	ppc2/ppc3/ppc4		8.75	0		0	2	MASCOT		T
21:30:00	Light		R20191001407_11,14689	R.LATPEMEYGR.M	1166.55	0.01602	2	1	65.17	0	7.6e-08	0|0	ppc2/ppc3/ppc4		4.53	0		0	2	MASCOT		T
21:30:00	Light		R20191001407_11,25657	R.LFSVDWYR.N	1085.54	0.01545	2	1	44.53	0	5.29e-06	0|0	ppc2/ppc3/ppc4		5.84	0		0	2	MASCOT		T
21:30:00	Light		R20191001407_11,5523	R.LLAPSK.V ! R.LLAPSK.L	628.403	0.00907	2	1	45.88	0	3.87e-06	0|0	ppc2/ppc4 ! ppc3		8.75	0		0	2	MASCOT		T
21:30:00	Light		R20191001407_11,5956	R.LLAPSK.V ! R.LLAPSK.L	628.403	0.00939	2	1	27.58	0	0.000262	0|0	ppc2/ppc4 ! ppc3		8.75	0		0	2	MASCOT		T
21:30:00	Light		R20191001407_11,9837	R.LLAPSK.V ! R.LLAPSK.L	628.403	0.00927	2	1	25.61	0	0.000412	0|0	ppc2/ppc4 ! ppc3		8.75	0		0	2	MASCOT		T
21:30:00	Light		R20191001407_11,21657	R.LSAAWQLYK.A	1079.59	0.01515	2	1	52.37	0	5.79e-07	0|0	ppc2/ppc3		8.59	0		0	2	MASCOT		T
21:30:00	Light		R20191001407_11,13582	R.LVVQLK.K	699.476	0.01021	2	1	26.01	0	0.000376	0|0	ppc2/ppc3/ppc4		8.75	0		0	2	MASCOT		T
21:30:00	Light		R20191001407_11,24826	R.QVSTFGLSLVR.L	1206.68	0.01661	2	1	33.24	0	7.11e-05	0|0	ppc2/ppc3/ppc4		9.75	0		0	2	MASCOT		T
21:30:00	Light		R20191001407_11,7671	R.RTPPTPQDEMR.A	1327.64	0.02318	2	1	30.67	0	0.000129	0|0	ppc2/ppc3/ppc4		6.07	1		0	2	MASCOT		T
21:30:00	Light		R20191001407_11,7965	R.RTPPTPQDEMR.A	1327.64	0.0182	2	1	30.06	0	0.000148	0|0	ppc2/ppc3/ppc4		6.07	1		0	2	MASCOT		T
21:30:00	Light		R20191001407_11,8244	R.RTPPTPQDEMR.A	1327.64	0.02534	2	1	36.36	0	3.47e-05	0|0	ppc2/ppc3/ppc4		6.07	1		0	2	MASCOT		T
21:30:00	Light		R20191001407_11,3872	R.RVDTALK.N	802.478	0.01283	2	1	38.83	0	1.96e-05	0|0	ppc2/ppc3/ppc4		8.75	1		0	2	MASCOT		T
21:30:00	Light		R20191001407_11,11827	R.SIVFKEPR.F	975.562	0.01383	3	1	32.61	0	8.22e-05	0|0	ppc2/ppc3		8.46	1		0	2	MASCOT		T
21:30:00	Light		R20191001407_11,9259	R.TPPTPQDEMR.A	1171.54	0.01679	2	1	34.92	0	4.83e-05	0|0	ppc2/ppc3/ppc4		4.37	0		0	2	MASCOT		T
21:30:00	Light		R20191001407_11,4563	R.VDTALK.N	646.377	0.00919	2	1	22.21	0	0.000902	0|0	ppc2/ppc3/ppc4		5.81	0		0	2	MASCOT		T
21:30:00	Light		R20191001407_11,12817	R.VILGEVR.D ! R.VLLGEVR.D	785.488	0.01137	2	1	36.24	0	2.38e-05	0|0	ppc2 ! ppc3		5.97	0		0	2	MASCOT		T
21:30:00	Light		R20191001407_11,29038	R.VTIDLVEMVFAK.G	1364.75	0.01672	2	1	85.91	0	3.85e-10	0|0	ppc2/ppc3/ppc4		4.37	0		0	2	MASCOT		T
21:30:00	Light		R20191001407_11,29413	R.VTIDLVEMVFAK.G	1364.75	0.0177	2	1	81.59	0	1.04e-09	0|0	ppc2/ppc3/ppc4		4.37	0		0	2	MASCOT		T
21:30:00	Light		R20191001407_11,29747	R.VTIDLVEMVFAK.G	1364.75	0.01842	2	1	70.63	0	1.3e-08	0|0	ppc2/ppc3/ppc4		4.37	0		0	2	MASCOT		T
21:30:00	Light		R20191001407_11,30083	R.VTIDLVEMVFAK.G	1364.75	0.02028	2	1	48.92	0	1.92e-06	0|0	ppc2/ppc3/ppc4		4.37	0		0	2	MASCOT		T
21:30:00	Light		R20191001407_11,30422	R.VTIDLVEMVFAK.G	1364.75	0.0197	2	1	32.06	0	9.33e-05	0|0	ppc2/ppc3/ppc4		4.37	0		0	2	MASCOT		T
21:30:00	Light		R20191001407_11,31090	R.VTIDLVEMVFAK.G	1364.75	0.01838	2	1	53.19	0	7.2e-07	0|0	ppc2/ppc3/ppc4		4.37	0		0	2	MASCOT		T
21:30:00	Light		R20191001407_11,5467	R.VTPEVTR.D	801.447	0.0121	2	1	32.96	0	7.59e-05	0|0	ppc2/ppc3/ppc4		5.97	0		0	2	MASCOT		T
21:30:00	Light		R20191001407_11,17670	R.VVPLFEK.L	831.497	0.01208	2	1	20.79	0	0.00125	0|0	ppc2/ppc3/ppc4		5.97	0		0	2	MASCOT		T
21:30:00	Light		R20191001407_11,17970	R.VVPLFEK.L	831.497	0.01266	2	1	21.92	0	0.000964	0|0	ppc2/ppc3/ppc4		5.97	0		0	2	MASCOT		T
21:30:00	Light	$3-1	ppc4	56	33	0.2921	110391	5.73
21:30:00	Light		R20191001407_11,23132	K.DLLEGDPYLK.Q	1162.6	0.01639	2	1	38.05	0	2.35e-05	0|0	ppc2/ppc4		4.03	0		0	2	MASCOT		T
21:30:00	Light		R20191001407_11,18263	K.GDPSIASLYDK.L	1165.57	0.01741	2	1	27.22	0	0.00019	0|0	ppc3/ppc4		4.21	0		0	2	MASCOT		T
21:30:00	Light		R20191001407_11,18569	K.GDPSIASLYDK.L	1165.57	0.01695	2	1	31.37	0	7.29e-05	0|0	ppc3/ppc4		4.21	0		0	2	MASCOT		T
21:30:00	Light		R20191001407_11,12188	K.HVMEMDIR.N	1030.48	0.01431	2	1	23.11	0	0.000244	0|0	ppc4		5.32	0		0	2	MASCOT		T
21:30:00	Light		R20191001407_11,19186	K.KSPQEVFDALK.S	1261.68	0.01852	3	1	44.61	0	5.19e-06	0|0	ppc2/ppc3/ppc4		6.07	1		0	2	MASCOT		T
21:30:00	Light		R20191001407_11,19351	K.KSPQEVFDALK.S	1261.68	0.01622	2	1	23.31	0	0.0007	0|0	ppc2/ppc3/ppc4		6.07	1		0	2	MASCOT		T
21:30:00	Light		R20191001407_11,19502	K.KSPQEVFDALK.S	1261.68	0.01675	3	1	48.27	0	2.23e-06	0|0	ppc2/ppc3/ppc4		6.07	1		0	2	MASCOT		T
21:30:00	Light		R20191001407_11,16698	K.LADLEAAPAAVAR.L	1267.7	0.01817	2	1	53.85	0	6.18e-07	0|0	ppc2/ppc3/ppc4		4.37	0		0	2	MASCOT		T
21:30:00	Light		R20191001407_11,27358	K.LLVSSDLWPFGEHLR.E	1768.94	0.02233	3	1	21.11	0	0.00155	0|0	ppc4		5.32	0		0	2	MASCOT		T
21:30:00	Light		R20191001407_11,27405	K.LLVSSDLWPFGEHLR.E	1768.94	0.02635	2	1	52.8	0	1.05e-06	0|0	ppc4		5.32	0		0	2	MASCOT		T
21:30:00	Light		R20191001407_11,10079	K.LTMFHGR.G	861.44	0.01297	2	1	45.01	0	4.73e-06	0|0	ppc2/ppc3/ppc4		9.76	0		0	2	MASCOT		T
21:30:00	Light		R20191001407_11,16661	K.MAS#IDAQLR.L	1084.49	0.01491	2	1	21.72	0	0.00101	0|0	ppc2/ppc3/ppc4		5.59	0	79.966324 Phospho (ST)	0	2	MASCOT		T
21:30:00	Light		R20191001407_11,14251	K.MASIDAQLR.L	1004.52	0.01639	2	1	51.75	0	1e-06	0|0	ppc2/ppc3/ppc4		5.59	0		0	2	MASCOT		T
21:30:00	Light		R20191001407_11,14556	K.MASIDAQLR.L	1004.52	0.01489	2	1	25.8	0	0.000395	0|0	ppc2/ppc3/ppc4		5.59	0		0	2	MASCOT		T
21:30:00	Light		R20191001407_11,14910	K.MASIDAQLR.L	1004.52	0.01603	2	1	26.04	0	0.000373	0|0	ppc2/ppc3/ppc4		5.59	0		0	2	MASCOT		T
21:30:00	Light		R20191001407_11,8088	K.NIGINER.V	815.437	0.0124	2	1	24.32	0	0.000185	0|0	ppc4		6	0		0	2	MASCOT		T
21:30:00	Light		R20191001407_11,17578	K.NLLLQVAGHK.D	1092.65	0.0144	3	1	24.12	0	0.000581	0|0	ppc2/ppc3/ppc4		8.76	0		0	2	MASCOT		T
21:30:00	Light		R20191001407_11,17591	K.NLLLQVAGHK.D	1092.65	0.01552	2	1	34.36	0	5.5e-05	0|0	ppc2/ppc3/ppc4		8.76	0		0	2	MASCOT		T
21:30:00	Light		R20191001407_11,11534	K.QEVM*IGYSDSGK.D	1329.6	0.01646	2	1	44.85	0	4.91e-06	0|0	ppc2/ppc3/ppc4		4.37	0	15.994919 Oxidation (M)	0	2	MASCOT		T
21:30:00	Light		R20191001407_11,14333	K.QEVMIGYSDSGK.D	1313.6	0.01166	2	1	37.16	0	6.73e-05	0|0	ppc2/ppc3/ppc4		4.37	0		0	2	MASCOT		T
21:30:00	Light		R20191001407_11,17650	K.RPLFGPDLPK.T	1139.66	0.01624	3	1	45.51	0	2.81e-06	0|0	ppc2/ppc4		8.75	0		0	2	MASCOT		T
21:30:00	Light		R20191001407_11,21842	K.SPQEVFDALK.S	1133.58	0.02018	2	1	38.44	0	2.15e-05	0|0	ppc2/ppc3/ppc4		4.37	0		0	2	MASCOT		T
21:30:00	Light		R20191001407_11,22152	K.SPQEVFDALK.S	1133.58	0.01632	2	1	58.03	0	2.36e-07	0|0	ppc2/ppc3/ppc4		4.37	0		0	2	MASCOT		T
21:30:00	Light		R20191001407_11,23063	R.AGMSYFHETIWK.G	1469.69	0.02106	2	1	51.26	0	1.12e-06	0|0	ppc2/ppc3/ppc4		6.79	0		0	2	MASCOT		T
21:30:00	Light		R20191001407_11,29498	R.AIPWIFAWTQTR.F	1489.8	0.02412	2	1	46.92	0	5.08e-06	0|0	ppc1/ppc2/ppc3/ppc4/ppc5		9.8	0		0	2	MASCOT		T
21:30:00	Light		R20191001407_11,11264	R.EIQAAFR.T	834.447	0.01214	2	1	30.5	0	0.000134	0|0	ppc2/ppc3/ppc4		6.1	0		0	2	MASCOT		T
21:30:00	Light		R20191001407_11,6193	R.EWSEEQR.Q	963.417	0.0152	2	1	42.26	0	8.91e-06	0|0	ppc2/ppc3/ppc4		4.25	0		0	2	MASCOT		T
21:30:00	Light		R20191001407_11,26924	R.FLDILQDLHGEDLR.E	1683.87	0.02366	3	1	50.79	0	1.25e-06	0|0	ppc2/ppc3/ppc4		4.22	0		0	2	MASCOT		T
21:30:00	Light		R20191001407_11,26948	R.FLDILQDLHGEDLR.E	1683.87	0.02733	2	1	82.72	0	8.02e-10	0|0	ppc2/ppc3/ppc4		4.22	0		0	2	MASCOT		T
21:30:00	Light		R20191001407_11,17594	R.FVEYFR.L	860.43	0.01193	2	1	26.47	0	0.000338	0|0	ppc2/ppc3/ppc4		6	0		0	2	MASCOT		T
21:30:00	Light		R20191001407_11,8301	R.KPSGGIESLR.A	1043.58	0.01544	2	1	33.31	0	7e-05	0|0	ppc2/ppc3/ppc4		8.75	0		0	2	MASCOT		T
21:30:00	Light		R20191001407_11,8402	R.KPSGGIESLR.A	1043.58	0.015	3	1	35.24	0	4.49e-05	0|0	ppc2/ppc3/ppc4		8.75	0		0	2	MASCOT		T
21:30:00	Light		R20191001407_11,8576	R.KPSGGIESLR.A	1043.58	0.0157	2	1	22.56	0	0.000832	0|0	ppc2/ppc3/ppc4		8.75	0		0	2	MASCOT		T
21:30:00	Light		R20191001407_11,14689	R.LATPEMEYGR.M	1166.55	0.01602	2	1	65.17	0	7.6e-08	0|0	ppc2/ppc3/ppc4		4.53	0		0	2	MASCOT		T
21:30:00	Light		R20191001407_11,25657	R.LFSVDWYR.N	1085.54	0.01545	2	1	44.53	0	5.29e-06	0|0	ppc2/ppc3/ppc4		5.84	0		0	2	MASCOT		T
21:30:00	Light		R20191001407_11,5523	R.LLAPSK.V ! R.LLAPSK.L	628.403	0.00907	2	1	45.88	0	3.87e-06	0|0	ppc2/ppc4 ! ppc3		8.75	0		0	2	MASCOT		T
21:30:00	Light		R20191001407_11,5956	R.LLAPSK.V ! R.LLAPSK.L	628.403	0.00939	2	1	27.58	0	0.000262	0|0	ppc2/ppc4 ! ppc3		8.75	0		0	2	MASCOT		T
21:30:00	Light		R20191001407_11,9837	R.LLAPSK.V ! R.LLAPSK.L	628.403	0.00927	2	1	25.61	0	0.000412	0|0	ppc2/ppc4 ! ppc3		8.75	0		0	2	MASCOT		T
21:30:00	Light		R20191001407_11,13582	R.LVVQLK.K	699.476	0.01021	2	1	26.01	0	0.000376	0|0	ppc2/ppc3/ppc4		8.75	0		0	2	MASCOT		T
21:30:00	Light		R20191001407_11,24826	R.QVSTFGLSLVR.L	1206.68	0.01661	2	1	33.24	0	7.11e-05	0|0	ppc2/ppc3/ppc4		9.75	0		0	2	MASCOT		T
21:30:00	Light		R20191001407_11,7671	R.RTPPTPQDEMR.A	1327.64	0.02318	2	1	30.67	0	0.000129	0|0	ppc2/ppc3/ppc4		6.07	1		0	2	MASCOT		T
21:30:00	Light		R20191001407_11,7965	R.RTPPTPQDEMR.A	1327.64	0.0182	2	1	30.06	0	0.000148	0|0	ppc2/ppc3/ppc4		6.07	1		0	2	MASCOT		T
21:30:00	Light		R20191001407_11,8244	R.RTPPTPQDEMR.A	1327.64	0.02534	2	1	36.36	0	3.47e-05	0|0	ppc2/ppc3/ppc4		6.07	1		0	2	MASCOT		T
21:30:00	Light		R20191001407_11,3872	R.RVDTALK.N	802.478	0.01283	2	1	38.83	0	1.96e-05	0|0	ppc2/ppc3/ppc4		8.75	1		0	2	MASCOT		T
21:30:00	Light		R20191001407_11,9259	R.TPPTPQDEMR.A	1171.54	0.01679	2	1	34.92	0	4.83e-05	0|0	ppc2/ppc3/ppc4		4.37	0		0	2	MASCOT		T
21:30:00	Light		R20191001407_11,4563	R.VDTALK.N	646.377	0.00919	2	1	22.21	0	0.000902	0|0	ppc2/ppc3/ppc4		5.81	0		0	2	MASCOT		T
21:30:00	Light		R20191001407_11,12818	R.VILGDVR.D	771.472	0.01105	2	1	35.45	0	1.43e-05	0|0	ppc4		5.81	0		0	2	MASCOT		T
21:30:00	Light		R20191001407_11,29038	R.VTIDLVEMVFAK.G	1364.75	0.01672	2	1	85.91	0	3.85e-10	0|0	ppc2/ppc3/ppc4		4.37	0		0	2	MASCOT		T
21:30:00	Light		R20191001407_11,29413	R.VTIDLVEMVFAK.G	1364.75	0.0177	2	1	81.59	0	1.04e-09	0|0	ppc2/ppc3/ppc4		4.37	0		0	2	MASCOT		T
21:30:00	Light		R20191001407_11,29747	R.VTIDLVEMVFAK.G	1364.75	0.01842	2	1	70.63	0	1.3e-08	0|0	ppc2/ppc3/ppc4		4.37	0		0	2	MASCOT		T
21:30:00	Light		R20191001407_11,30083	R.VTIDLVEMVFAK.G	1364.75	0.02028	2	1	48.92	0	1.92e-06	0|0	ppc2/ppc3/ppc4		4.37	0		0	2	MASCOT		T
21:30:00	Light		R20191001407_11,30422	R.VTIDLVEMVFAK.G	1364.75	0.0197	2	1	32.06	0	9.33e-05	0|0	ppc2/ppc3/ppc4		4.37	0		0	2	MASCOT		T
21:30:00	Light		R20191001407_11,31090	R.VTIDLVEMVFAK.G	1364.75	0.01838	2	1	53.19	0	7.2e-07	0|0	ppc2/ppc3/ppc4		4.37	0		0	2	MASCOT		T
21:30:00	Light		R20191001407_11,5467	R.VTPEVTR.D	801.447	0.0121	2	1	32.96	0	7.59e-05	0|0	ppc2/ppc3/ppc4		5.97	0		0	2	MASCOT		T
21:30:00	Light		R20191001407_11,17670	R.VVPLFEK.L	831.497	0.01208	2	1	20.79	0	0.00125	0|0	ppc2/ppc3/ppc4		5.97	0		0	2	MASCOT		T
21:30:00	Light		R20191001407_11,17970	R.VVPLFEK.L	831.497	0.01266	2	1	21.92	0	0.000964	0|0	ppc2/ppc3/ppc4		5.97	0		0	2	MASCOT		T
			Reference	PepCount	UniquePepCount	CoverPercent	MW	PI
Time			FileScan	Sequence	MH+	Diff(MH+)	Charge	Rank	Score	DeltaScore	ExpectValue	Ions	Reference	DIFF_MODIFIED_CANDIDATE	PI	MissCleavage	Modification	MatchedTIC	NumProteaseTermini	Engine	Tag	Decoy
		$1-1	ppc2	70	45	0.4469	110104	5.81
07:30	Dark		R20191001407_25,8427	K.AQEELIK.V	830.462	0.01203	2	1	32.38	0	8.67e-05	0|0	ppc2/ppc3/ppc4		4.53	0		0	2	MASCOT		T
07:30	Dark		R20191001407_25,19144	K.DITPDDKQEIDEALQR.E ! K.DITPDDKQELDEALQR.E	1885.91	0.02531	3	1	67.07	0	2.95e-08	0|0	ppc4 ! ppc2/ppc3		3.96	1		0	2	MASCOT		T
07:30	Dark		R20191001407_25,23123	K.DLLEGDPYLK.Q	1162.6	0.01669	2	1	36.73	0	3.18e-05	0|0	ppc2/ppc4		4.03	0		0	2	MASCOT		T
07:30	Dark		R20191001407_25,17889	K.GDPNIASLYDK.L	1192.58	0.01588	2	1	60.68	0	4.28e-08	0|0	ppc2		4.21	0		0	2	MASCOT		T
07:30	Dark		R20191001407_25,6621	K.HIPPNEPYR.V	1122.57	0.01672	2	1	33.56	0	2.2e-05	0|0	ppc2		6.75	0		0	2	MASCOT		T
07:30	Dark		R20191001407_25,7432	K.HIPPNEPYR.V	1122.57	0.01858	2	1	20.29	0	0.000468	0|0	ppc2		6.75	0		0	2	MASCOT		T
07:30	Dark		R20191001407_25,20114	K.HYIEFWK.H ! K.HYIEFWK.Q	1022.51	0.01429	2	1	32.77	0	0.000185	0|0	ppc2 ! ppc3/ppc4		6.75	0		0	2	MASCOT		T
07:30	Dark		R20191001407_25,20449	K.HYIEFWK.H ! K.HYIEFWK.Q	1022.51	0.01483	2	1	25.46	0	0.000996	0|0	ppc2 ! ppc3/ppc4		6.75	0		0	2	MASCOT		T
07:30	Dark		R20191001407_25,20566	K.KGDFADENSAATESDIEETLKR.L	2426.13	0.03838	3	1	63.31	0	1.17e-07	0|0	ppc2		4.2	2		0	2	MASCOT		T
07:30	Dark		R20191001407_25,19075	K.KSPQEVFDALK.S	1261.68	0.01874	2	1	30.25	0	0.000142	0|0	ppc2/ppc3/ppc4		6.07	1		0	2	MASCOT		T
07:30	Dark		R20191001407_25,19396	K.KSPQEVFDALK.S	1261.68	0.0164	2	1	61.23	0	1.13e-07	0|0	ppc2/ppc3/ppc4		6.07	1		0	2	MASCOT		T
07:30	Dark		R20191001407_25,19397	K.KSPQEVFDALK.S	1261.68	0.01747	3	1	46.64	0	3.25e-06	0|0	ppc2/ppc3/ppc4		6.07	1		0	2	MASCOT		T
07:30	Dark		R20191001407_25,16608	K.LADLEAAPAAVAR.L	1267.7	0.02011	2	1	35.15	0	4.58e-05	0|0	ppc2/ppc3/ppc4		4.37	0		0	2	MASCOT		T
07:30	Dark		R20191001407_25,26472	K.LLVSSDLLPFGEHLR.K	1695.94	0.02247	3	1	46.25	0	1.19e-06	0|0	ppc2		5.32	0		0	2	MASCOT		T
07:30	Dark		R20191001407_25,26535	K.LLVSSDLLPFGEHLR.K	1695.94	0.02582	2	1	96.47	0	1.13e-11	0|0	ppc2		5.32	0		0	2	MASCOT		T
07:30	Dark		R20191001407_25,10133	K.LTMFHGR.G	861.44	0.01274	2	1	29.49	0	0.000169	0|0	ppc2/ppc3/ppc4		9.76	0		0	2	MASCOT		T
07:30	Dark		R20191001407_25,14258	K.MASIDAQLR.L	1004.52	0.01939	2	1	54.03	0	5.93e-07	0|0	ppc2/ppc3/ppc4		5.59	0		0	2	MASCOT		T
07:30	Dark		R20191001407_25,14569	K.MASIDAQLR.L	1004.52	0.01465	2	1	25.45	0	0.000428	0|0	ppc2/ppc3/ppc4		5.59	0		0	2	MASCOT		T
07:30	Dark		R20191001407_25,8908	K.NIGIDER.V	816.421	0.012	2	1	35.64	0	2.73e-05	0|0	ppc2/ppc3		4.37	0		0	2	MASCOT		T
07:30	Dark		R20191001407_25,17557	K.NLLLQVAGHK.D	1092.65	0.01353	3	1	23.36	0	0.000692	0|0	ppc2/ppc3/ppc4		8.76	0		0	2	MASCOT		T
07:30	Dark		R20191001407_25,17573	K.NLLLQVAGHK.D	1092.65	0.01636	2	1	35.86	0	3.89e-05	0|0	ppc2/ppc3/ppc4		8.76	0		0	2	MASCOT		T
07:30	Dark		R20191001407_25,14031	K.QEVMIGYSDSGK.D	1313.6	0.01426	2	1	24.09	0	0.00136	0|0	ppc2/ppc3/ppc4		4.37	0		0	2	MASCOT		T
07:30	Dark		R20191001407_25,17600	K.RPLFGPDLPK.T	1139.66	0.01795	3	1	48.63	0	1.37e-06	0|0	ppc2/ppc4		8.75	0		0	2	MASCOT		T
07:30	Dark		R20191001407_25,17907	K.RPLFGPDLPK.T	1139.66	0.01576	3	1	41	0	7.94e-06	0|0	ppc2/ppc4		8.75	0		0	2	MASCOT		T
07:30	Dark		R20191001407_25,6036	K.SAAELVK.L	717.414	0.01066	2	1	24.16	0	0.000384	0|0	ppc2/ppc4		5.72	0		0	2	MASCOT		T
07:30	Dark		R20191001407_25,21929	K.SPQEVFDALK.S	1133.58	0.0177	2	1	36.43	0	3.41e-05	0|0	ppc2/ppc3/ppc4		4.37	0		0	2	MASCOT		T
07:30	Dark		R20191001407_25,22254	K.SPQEVFDALK.S	1133.58	0.01534	2	1	48.33	0	2.2e-06	0|0	ppc2/ppc3/ppc4		4.37	0		0	2	MASCOT		T
07:30	Dark		R20191001407_25,21117	K.SQTVDLVFTAHPTQSIR.R	1899.99	0.02757	3	1	33.57	0	0.000198	0|0	ppc2/ppc3/ppc4		6.46	0		0	2	MASCOT		T
07:30	Dark		R20191001407_25,23060	R.AGMSYFHETIWK.G	1469.69	0.0212	2	1	29.78	0	0.000158	0|0	ppc2/ppc3/ppc4		6.79	0		0	2	MASCOT		T
07:30	Dark		R20191001407_25,26353	R.ALMDAMAVVATEEYR.S	1669.79	0.02599	2	1	95.47	0	2.84e-11	0|0	ppc2/ppc3		4.14	0		0	2	MASCOT		T
07:30	Dark		R20191001407_25,26432	R.ALMDAMAVVATEEYR.S	1669.79	0.02293	3	1	66.92	0	2.03e-08	0|0	ppc2/ppc3		4.14	0		0	2	MASCOT		T
07:30	Dark		R20191001407_25,3828	R.AVELHQSSR.S	1026.53	0.0166	3	1	26.64	0	0.000108	0|0	ppc2		6.79	0		0	2	MASCOT		T
07:30	Dark		R20191001407_25,3829	R.AVELHQSSR.S	1026.53	0.01594	2	1	22.96	0	0.000253	0|0	ppc2		6.79	0		0	2	MASCOT		T
07:30	Dark		R20191001407_25,11404	R.EIQAAFR.T	834.447	0.01246	2	1	23.02	0	0.000748	0|0	ppc2/ppc3/ppc4		6.1	0		0	2	MASCOT		T
07:30	Dark		R20191001407_25,6160	R.EWSEEQR.Q	963.417	0.0161	2	1	40.62	0	1.3e-05	0|0	ppc2/ppc3/ppc4		4.25	0		0	2	MASCOT		T
07:30	Dark		R20191001407_25,28660	R.FHLPVWLGFGAAFK.H	1589.86	0.02219	3	1	27.1	0	0.000195	0|0	ppc2/ppc3		8.76	0		0	2	MASCOT		T
07:30	Dark		R20191001407_25,28669	R.FHLPVWLGFGAAFK.H	1589.86	0.01242	2	1	25.78	0	0.000264	0|0	ppc2/ppc3		8.76	0		0	2	MASCOT		T
07:30	Dark		R20191001407_25,26815	R.FLDILQDLHGEDLR.E	1683.87	0.02003	3	1	44.42	0	5.42e-06	0|0	ppc2/ppc3/ppc4		4.22	0		0	2	MASCOT		T
07:30	Dark		R20191001407_25,26850	R.FLDILQDLHGEDLR.E	1683.87	0.02455	2	1	74.52	0	5.3e-09	0|0	ppc2/ppc3/ppc4		4.22	0		0	2	MASCOT		T
07:30	Dark		R20191001407_25,25978	R.HTDVIDAITNHLGIGSYR.E	1982.01	0.02967	3	1	78.28	0	5.2e-09	0|0	ppc2/ppc3/ppc4		5.98	0		0	2	MASCOT		T
07:30	Dark		R20191001407_25,11947	R.IRDPSFDVK.L	1076.57	0.016	2	1	30.1	0	4.89e-05	0|0	ppc2		5.96	1		0	2	MASCOT		T
07:30	Dark		R20191001407_25,11951	R.IRDPSFDVK.L	1076.57	0.01553	3	1	28.31	0	7.38e-05	0|0	ppc2		5.96	1		0	2	MASCOT		T
07:30	Dark		R20191001407_25,8331	R.KPSGGIESLR.A	1043.58	0.01178	2	1	35.62	0	4.11e-05	0|0	ppc2/ppc3/ppc4		8.75	0		0	2	MASCOT		T
07:30	Dark		R20191001407_25,8389	R.KPSGGIESLR.A	1043.58	0.01542	3	1	34.59	0	5.21e-05	0|0	ppc2/ppc3/ppc4		8.75	0		0	2	MASCOT		T
07:30	Dark		R20191001407_25,14547	R.LATPEMEYGR.M	1166.55	0.01628	2	1	61.01	0	1.98e-07	0|0	ppc2/ppc3/ppc4		4.53	0		0	2	MASCOT		T
07:30	Dark		R20191001407_25,25588	R.LFSVDWYR.N	1085.54	0.01675	2	1	42.5	0	8.44e-06	0|0	ppc2/ppc3/ppc4		5.84	0		0	2	MASCOT		T
07:30	Dark		R20191001407_25,5496	R.LLAPSK.V ! R.LLAPSK.L	628.403	0.00937	2	1	43.34	0	6.95e-06	0|0	ppc2/ppc4 ! ppc3		8.75	0		0	2	MASCOT		T
07:30	Dark		R20191001407_25,5907	R.LLAPSK.V ! R.LLAPSK.L	628.403	0.00945	2	1	27.94	0	0.000241	0|0	ppc2/ppc4 ! ppc3		8.75	0		0	2	MASCOT		T
07:30	Dark		R20191001407_25,9735	R.LLAPSK.V ! R.LLAPSK.L	628.403	0.00935	2	1	35.5	0	4.23e-05	0|0	ppc2/ppc4 ! ppc3		8.75	0		0	2	MASCOT		T
07:30	Dark		R20191001407_25,21557	R.LSAAWQLYK.A	1079.59	0.01483	2	1	57.61	0	1.73e-07	0|0	ppc2/ppc3		8.59	0		0	2	MASCOT		T
07:30	Dark		R20191001407_25,13595	R.LVVQLK.K	699.476	0.01011	2	1	28.79	0	0.000198	0|0	ppc2/ppc3/ppc4		8.75	0		0	2	MASCOT		T
07:30	Dark		R20191001407_25,26242	R.QEWLLSELR.G	1173.63	0.01627	2	1	48.74	0	2e-06	0|0	ppc2/ppc3/ppc4		4.53	0		0	2	MASCOT		T
07:30	Dark		R20191001407_25,24790	R.QVSTFGLSLVR.L	1206.68	0.01519	2	1	39.4	0	1.72e-05	0|0	ppc2/ppc3/ppc4		9.75	0		0	2	MASCOT		T
07:30	Dark		R20191001407_25,7790	R.RTPPTPQDEMR.A	1327.64	0.02076	2	1	46.56	0	3.31e-06	0|0	ppc2/ppc3/ppc4		6.07	1		0	2	MASCOT		T
07:30	Dark		R20191001407_25,8076	R.RTPPTPQDEMR.A	1327.64	0.02152	2	1	34.28	0	5.6e-05	0|0	ppc2/ppc3/ppc4		6.07	1		0	2	MASCOT		T
07:30	Dark		R20191001407_25,3841	R.RVDTALK.N	802.478	0.01317	2	1	34.3	0	5.57e-05	0|0	ppc2/ppc3/ppc4		8.75	1		0	2	MASCOT		T
07:30	Dark		R20191001407_25,11853	R.SIVFKEPR.F	975.562	0.01381	2	1	36.55	0	3.32e-05	0|0	ppc2/ppc3		8.46	1		0	2	MASCOT		T
07:30	Dark		R20191001407_25,9239	R.TPPTPQDEMR.A	1171.54	0.01659	2	1	51.79	0	9.93e-07	0|0	ppc2/ppc3/ppc4		4.37	0		0	2	MASCOT		T
07:30	Dark		R20191001407_25,4605	R.VDTALK.N	646.377	0.00987	2	1	41.35	0	1.1e-05	0|0	ppc2/ppc3/ppc4		5.81	0		0	2	MASCOT		T
07:30	Dark		R20191001407_25,12777	R.VILGEVR.D ! R.VLLGEVR.D	785.488	0.01137	2	1	38.78	0	1.32e-05	0|0	ppc2 ! ppc3		5.97	0		0	2	MASCOT		T
07:30	Dark		R20191001407_25,13721	R.VILGEVR.D ! R.VLLGEVR.D	785.488	0.01171	2	1	31.87	0	6.5e-05	0|0	ppc2 ! ppc3		5.97	0		0	2	MASCOT		T
07:30	Dark		R20191001407_25,28898	R.VTIDLVEMVFAK.G	1364.75	0.01718	2	1	48.54	0	2.1e-06	0|0	ppc2/ppc3/ppc4		4.37	0		0	2	MASCOT		T
07:30	Dark		R20191001407_25,29225	R.VTIDLVEMVFAK.G	1364.75	0.0162	2	1	54.79	0	4.98e-07	0|0	ppc2/ppc3/ppc4		4.37	0		0	2	MASCOT		T
07:30	Dark		R20191001407_25,29558	R.VTIDLVEMVFAK.G	1364.75	0.01724	2	1	73.4	0	6.86e-09	0|0	ppc2/ppc3/ppc4		4.37	0		0	2	MASCOT		T
07:30	Dark		R20191001407_25,29895	R.VTIDLVEMVFAK.G	1364.75	0.01968	2	1	34.44	0	5.4e-05	0|0	ppc2/ppc3/ppc4		4.37	0		0	2	MASCOT		T
07:30	Dark		R20191001407_25,30229	R.VTIDLVEMVFAK.G	1364.75	0.01936	2	1	70.11	0	1.46e-08	0|0	ppc2/ppc3/ppc4		4.37	0		0	2	MASCOT		T
07:30	Dark		R20191001407_25,30881	R.VTIDLVEMVFAK.G	1364.75	0.01982	2	1	57.71	0	2.54e-07	0|0	ppc2/ppc3/ppc4		4.37	0		0	2	MASCOT		T
07:30	Dark		R20191001407_25,5398	R.VTPEVTR.D	801.447	0.01222	2	1	35.69	0	4.05e-05	0|0	ppc2/ppc3/ppc4		5.97	0		0	2	MASCOT		T
07:30	Dark		R20191001407_25,17652	R.VVPLFEK.L	831.497	0.01466	2	1	23.73	0	0.000635	0|0	ppc2/ppc3/ppc4		5.97	0		0	2	MASCOT		T
07:30	Dark		R20191001407_25,17962	R.VVPLFEK.L	831.497	0.01154	2	1	35.41	0	4.32e-05	0|0	ppc2/ppc3/ppc4		5.97	0		0	2	MASCOT		T
07:30	Dark	$2-1	ppc3	64	44	0.4378	109827	5.71
07:30	Dark		R20191001407_25,8427	K.AQEELIK.V	830.462	0.01203	2	1	32.38	0	8.67e-05	0|0	ppc2/ppc3/ppc4		4.53	0		0	2	MASCOT		T
07:30	Dark		R20191001407_25,19144	K.DITPDDKQEIDEALQR.E ! K.DITPDDKQELDEALQR.E	1885.91	0.02531	3	1	67.07	0	2.95e-08	0|0	ppc4 ! ppc2/ppc3		3.96	1		0	2	MASCOT		T
07:30	Dark		R20191001407_25,16326	K.EISAAELVK.L	959.541	0.01321	2	1	38.22	0	7.53e-06	0|0	ppc3		4.53	0		0	2	MASCOT		T
07:30	Dark		R20191001407_25,18195	K.GDPSIASLYDK.L	1165.57	0.01921	2	1	36.68	0	2.15e-05	0|0	ppc3/ppc4		4.21	0		0	2	MASCOT		T
07:30	Dark		R20191001407_25,20114	K.HYIEFWK.H ! K.HYIEFWK.Q	1022.51	0.01429	2	1	32.77	0	0.000185	0|0	ppc2 ! ppc3/ppc4		6.75	0		0	2	MASCOT		T
07:30	Dark		R20191001407_25,20449	K.HYIEFWK.H ! K.HYIEFWK.Q	1022.51	0.01483	2	1	25.46	0	0.000996	0|0	ppc2 ! ppc3/ppc4		6.75	0		0	2	MASCOT		T
07:30	Dark		R20191001407_25,20332	K.KGDFADENSATTESDIEETLKR.L	2456.14	0.03785	3	1	66.41	0	3.43e-08	0|0	ppc3/ppc4		4.2	2		0	2	MASCOT		T
07:30	Dark		R20191001407_25,19075	K.KSPQEVFDALK.S	1261.68	0.01874	2	1	30.25	0	0.000142	0|0	ppc2/ppc3/ppc4		6.07	1		0	2	MASCOT		T
07:30	Dark		R20191001407_25,19396	K.KSPQEVFDALK.S	1261.68	0.0164	2	1	61.23	0	1.13e-07	0|0	ppc2/ppc3/ppc4		6.07	1		0	2	MASCOT		T
07:30	Dark		R20191001407_25,19397	K.KSPQEVFDALK.S	1261.68	0.01747	3	1	46.64	0	3.25e-06	0|0	ppc2/ppc3/ppc4		6.07	1		0	2	MASCOT		T
07:30	Dark		R20191001407_25,16608	K.LADLEAAPAAVAR.L	1267.7	0.02011	2	1	35.15	0	4.58e-05	0|0	ppc2/ppc3/ppc4		4.37	0		0	2	MASCOT		T
07:30	Dark		R20191001407_25,27123	K.LLVSSDLWSFGER.L	1508.77	0.0216	2	1	76.19	0	1.2e-09	0|0	ppc3		4.37	0		0	2	MASCOT		T
07:30	Dark		R20191001407_25,10133	K.LTMFHGR.G	861.44	0.01274	2	1	29.49	0	0.000169	0|0	ppc2/ppc3/ppc4		9.76	0		0	2	MASCOT		T
07:30	Dark		R20191001407_25,14258	K.MASIDAQLR.L	1004.52	0.01939	2	1	54.03	0	5.93e-07	0|0	ppc2/ppc3/ppc4		5.59	0		0	2	MASCOT		T
07:30	Dark		R20191001407_25,14569	K.MASIDAQLR.L	1004.52	0.01465	2	1	25.45	0	0.000428	0|0	ppc2/ppc3/ppc4		5.59	0		0	2	MASCOT		T
07:30	Dark		R20191001407_25,8908	K.NIGIDER.V	816.421	0.012	2	1	35.64	0	2.73e-05	0|0	ppc2/ppc3		4.37	0		0	2	MASCOT		T
07:30	Dark		R20191001407_25,17557	K.NLLLQVAGHK.D	1092.65	0.01353	3	1	23.36	0	0.000692	0|0	ppc2/ppc3/ppc4		8.76	0		0	2	MASCOT		T
07:30	Dark		R20191001407_25,17573	K.NLLLQVAGHK.D	1092.65	0.01636	2	1	35.86	0	3.89e-05	0|0	ppc2/ppc3/ppc4		8.76	0		0	2	MASCOT		T
07:30	Dark		R20191001407_25,14031	K.QEVMIGYSDSGK.D	1313.6	0.01426	2	1	24.09	0	0.00136	0|0	ppc2/ppc3/ppc4		4.37	0		0	2	MASCOT		T
07:30	Dark		R20191001407_25,15615	K.RPLLGPDLPK.T	1105.67	0.01342	3	1	49.17	0	6.05e-07	0|0	ppc3		8.75	0		0	2	MASCOT		T
07:30	Dark		R20191001407_25,21929	K.SPQEVFDALK.S	1133.58	0.0177	2	1	36.43	0	3.41e-05	0|0	ppc2/ppc3/ppc4		4.37	0		0	2	MASCOT		T
07:30	Dark		R20191001407_25,22254	K.SPQEVFDALK.S	1133.58	0.01534	2	1	48.33	0	2.2e-06	0|0	ppc2/ppc3/ppc4		4.37	0		0	2	MASCOT		T
07:30	Dark		R20191001407_25,21117	K.SQTVDLVFTAHPTQSIR.R	1899.99	0.02757	3	1	33.57	0	0.000198	0|0	ppc2/ppc3/ppc4		6.46	0		0	2	MASCOT		T
07:30	Dark		R20191001407_25,5561	K.VAQQYGVK.L	892.489	0.01331	2	1	31.74	0	3.35e-05	0|0	ppc3		8.56	0		0	2	MASCOT		T
07:30	Dark		R20191001407_25,23060	R.AGMSYFHETIWK.G	1469.69	0.0212	2	1	29.78	0	0.000158	0|0	ppc2/ppc3/ppc4		6.79	0		0	2	MASCOT		T
07:30	Dark		R20191001407_25,8901	R.ALELQQSSR.S	1031.55	0.01627	2	1	36.44	0	1.13e-05	0|0	ppc3		6.05	0		0	2	MASCOT		T
07:30	Dark		R20191001407_25,26353	R.ALMDAMAVVATEEYR.S	1669.79	0.02599	2	1	95.47	0	2.84e-11	0|0	ppc2/ppc3		4.14	0		0	2	MASCOT		T
07:30	Dark		R20191001407_25,26432	R.ALMDAMAVVATEEYR.S	1669.79	0.02293	3	1	66.92	0	2.03e-08	0|0	ppc2/ppc3		4.14	0		0	2	MASCOT		T
07:30	Dark		R20191001407_25,11404	R.EIQAAFR.T	834.447	0.01246	2	1	23.02	0	0.000748	0|0	ppc2/ppc3/ppc4		6.1	0		0	2	MASCOT		T
07:30	Dark		R20191001407_25,6160	R.EWSEEQR.Q	963.417	0.0161	2	1	40.62	0	1.3e-05	0|0	ppc2/ppc3/ppc4		4.25	0		0	2	MASCOT		T
07:30	Dark		R20191001407_25,28660	R.FHLPVWLGFGAAFK.H	1589.86	0.02219	3	1	27.1	0	0.000195	0|0	ppc2/ppc3		8.76	0		0	2	MASCOT		T
07:30	Dark		R20191001407_25,28669	R.FHLPVWLGFGAAFK.H	1589.86	0.01242	2	1	25.78	0	0.000264	0|0	ppc2/ppc3		8.76	0		0	2	MASCOT		T
07:30	Dark		R20191001407_25,26815	R.FLDILQDLHGEDLR.E	1683.87	0.02003	3	1	44.42	0	5.42e-06	0|0	ppc2/ppc3/ppc4		4.22	0		0	2	MASCOT		T
07:30	Dark		R20191001407_25,26850	R.FLDILQDLHGEDLR.E	1683.87	0.02455	2	1	74.52	0	5.3e-09	0|0	ppc2/ppc3/ppc4		4.22	0		0	2	MASCOT		T
07:30	Dark		R20191001407_25,25978	R.HTDVIDAITNHLGIGSYR.E	1982.01	0.02967	3	1	78.28	0	5.2e-09	0|0	ppc2/ppc3/ppc4		5.98	0		0	2	MASCOT		T
07:30	Dark		R20191001407_25,11497	R.IRDPSFNVK.L ! R.IRDPSFNVK.V	1075.59	0.01194	2	1	23.84	0	0.000826	0|0	ppc3 ! ppc4		8.75	1		0	2	MASCOT		T
07:30	Dark		R20191001407_25,8331	R.KPSGGIESLR.A	1043.58	0.01178	2	1	35.62	0	4.11e-05	0|0	ppc2/ppc3/ppc4		8.75	0		0	2	MASCOT		T
07:30	Dark		R20191001407_25,8389	R.KPSGGIESLR.A	1043.58	0.01542	3	1	34.59	0	5.21e-05	0|0	ppc2/ppc3/ppc4		8.75	0		0	2	MASCOT		T
07:30	Dark		R20191001407_25,14547	R.LATPEMEYGR.M	1166.55	0.01628	2	1	61.01	0	1.98e-07	0|0	ppc2/ppc3/ppc4		4.53	0		0	2	MASCOT		T
07:30	Dark		R20191001407_25,25588	R.LFSVDWYR.N	1085.54	0.01675	2	1	42.5	0	8.44e-06	0|0	ppc2/ppc3/ppc4		5.84	0		0	2	MASCOT		T
07:30	Dark		R20191001407_25,5496	R.LLAPSK.V ! R.LLAPSK.L	628.403	0.00937	2	1	43.34	0	6.95e-06	0|0	ppc2/ppc4 ! ppc3		8.75	0		0	2	MASCOT		T
07:30	Dark		R20191001407_25,5907	R.LLAPSK.V ! R.LLAPSK.L	628.403	0.00945	2	1	27.94	0	0.000241	0|0	ppc2/ppc4 ! ppc3		8.75	0		0	2	MASCOT		T
07:30	Dark		R20191001407_25,9735	R.LLAPSK.V ! R.LLAPSK.L	628.403	0.00935	2	1	35.5	0	4.23e-05	0|0	ppc2/ppc4 ! ppc3		8.75	0		0	2	MASCOT		T
07:30	Dark		R20191001407_25,21557	R.LSAAWQLYK.A	1079.59	0.01483	2	1	57.61	0	1.73e-07	0|0	ppc2/ppc3		8.59	0		0	2	MASCOT		T
07:30	Dark		R20191001407_25,13595	R.LVVQLK.K	699.476	0.01011	2	1	28.79	0	0.000198	0|0	ppc2/ppc3/ppc4		8.75	0		0	2	MASCOT		T
07:30	Dark		R20191001407_25,26242	R.QEWLLSELR.G	1173.63	0.01627	2	1	48.74	0	2e-06	0|0	ppc2/ppc3/ppc4		4.53	0		0	2	MASCOT		T
07:30	Dark		R20191001407_25,24790	R.QVSTFGLSLVR.L	1206.68	0.01519	2	1	39.4	0	1.72e-05	0|0	ppc2/ppc3/ppc4		9.75	0		0	2	MASCOT		T
07:30	Dark		R20191001407_25,7790	R.RTPPTPQDEMR.A	1327.64	0.02076	2	1	46.56	0	3.31e-06	0|0	ppc2/ppc3/ppc4		6.07	1		0	2	MASCOT		T
07:30	Dark		R20191001407_25,8076	R.RTPPTPQDEMR.A	1327.64	0.02152	2	1	34.28	0	5.6e-05	0|0	ppc2/ppc3/ppc4		6.07	1		0	2	MASCOT		T
07:30	Dark		R20191001407_25,3841	R.RVDTALK.N	802.478	0.01317	2	1	34.3	0	5.57e-05	0|0	ppc2/ppc3/ppc4		8.75	1		0	2	MASCOT		T
07:30	Dark		R20191001407_25,11853	R.SIVFKEPR.F	975.562	0.01381	2	1	36.55	0	3.32e-05	0|0	ppc2/ppc3		8.46	1		0	2	MASCOT		T
07:30	Dark		R20191001407_25,9239	R.TPPTPQDEMR.A	1171.54	0.01659	2	1	51.79	0	9.93e-07	0|0	ppc2/ppc3/ppc4		4.37	0		0	2	MASCOT		T
07:30	Dark		R20191001407_25,4605	R.VDTALK.N	646.377	0.00987	2	1	41.35	0	1.1e-05	0|0	ppc2/ppc3/ppc4		5.81	0		0	2	MASCOT		T
07:30	Dark		R20191001407_25,12777	R.VILGEVR.D ! R.VLLGEVR.D	785.488	0.01137	2	1	38.78	0	1.32e-05	0|0	ppc2 ! ppc3		5.97	0		0	2	MASCOT		T
07:30	Dark		R20191001407_25,13721	R.VILGEVR.D ! R.VLLGEVR.D	785.488	0.01171	2	1	31.87	0	6.5e-05	0|0	ppc2 ! ppc3		5.97	0		0	2	MASCOT		T
07:30	Dark		R20191001407_25,28898	R.VTIDLVEMVFAK.G	1364.75	0.01718	2	1	48.54	0	2.1e-06	0|0	ppc2/ppc3/ppc4		4.37	0		0	2	MASCOT		T
07:30	Dark		R20191001407_25,29225	R.VTIDLVEMVFAK.G	1364.75	0.0162	2	1	54.79	0	4.98e-07	0|0	ppc2/ppc3/ppc4		4.37	0		0	2	MASCOT		T
07:30	Dark		R20191001407_25,29558	R.VTIDLVEMVFAK.G	1364.75	0.01724	2	1	73.4	0	6.86e-09	0|0	ppc2/ppc3/ppc4		4.37	0		0	2	MASCOT		T
07:30	Dark		R20191001407_25,29895	R.VTIDLVEMVFAK.G	1364.75	0.01968	2	1	34.44	0	5.4e-05	0|0	ppc2/ppc3/ppc4		4.37	0		0	2	MASCOT		T
07:30	Dark		R20191001407_25,30229	R.VTIDLVEMVFAK.G	1364.75	0.01936	2	1	70.11	0	1.46e-08	0|0	ppc2/ppc3/ppc4		4.37	0		0	2	MASCOT		T
07:30	Dark		R20191001407_25,30881	R.VTIDLVEMVFAK.G	1364.75	0.01982	2	1	57.71	0	2.54e-07	0|0	ppc2/ppc3/ppc4		4.37	0		0	2	MASCOT		T
07:30	Dark		R20191001407_25,5398	R.VTPEVTR.D	801.447	0.01222	2	1	35.69	0	4.05e-05	0|0	ppc2/ppc3/ppc4		5.97	0		0	2	MASCOT		T
07:30	Dark		R20191001407_25,17652	R.VVPLFEK.L	831.497	0.01466	2	1	23.73	0	0.000635	0|0	ppc2/ppc3/ppc4		5.97	0		0	2	MASCOT		T
07:30	Dark		R20191001407_25,17962	R.VVPLFEK.L	831.497	0.01154	2	1	35.41	0	4.32e-05	0|0	ppc2/ppc3/ppc4		5.97	0		0	2	MASCOT		T
07:30	Dark	$3-1	ppc4	58	39	0.3818	110391	5.73
07:30	Dark		R20191001407_25,8427	K.AQEELIK.V	830.462	0.01203	2	1	32.38	0	8.67e-05	0|0	ppc2/ppc3/ppc4		4.53	0		0	2	MASCOT		T
07:30	Dark		R20191001407_25,19144	K.DITPDDKQEIDEALQR.E ! K.DITPDDKQELDEALQR.E	1885.91	0.02531	3	1	67.07	0	2.95e-08	0|0	ppc4 ! ppc2/ppc3		3.96	1		0	2	MASCOT		T
07:30	Dark		R20191001407_25,23123	K.DLLEGDPYLK.Q	1162.6	0.01669	2	1	36.73	0	3.18e-05	0|0	ppc2/ppc4		4.03	0		0	2	MASCOT		T
07:30	Dark		R20191001407_25,18195	K.GDPSIASLYDK.L	1165.57	0.01921	2	1	36.68	0	2.15e-05	0|0	ppc3/ppc4		4.21	0		0	2	MASCOT		T
07:30	Dark		R20191001407_25,12161	K.HVMEMDIR.N	1030.48	0.01431	2	1	20.65	0	0.00043	0|0	ppc4		5.32	0		0	2	MASCOT		T
07:30	Dark		R20191001407_25,20114	K.HYIEFWK.H ! K.HYIEFWK.Q	1022.51	0.01429	2	1	32.77	0	0.000185	0|0	ppc2 ! ppc3/ppc4		6.75	0		0	2	MASCOT		T
07:30	Dark		R20191001407_25,20449	K.HYIEFWK.H ! K.HYIEFWK.Q	1022.51	0.01483	2	1	25.46	0	0.000996	0|0	ppc2 ! ppc3/ppc4		6.75	0		0	2	MASCOT		T
07:30	Dark		R20191001407_25,20332	K.KGDFADENSATTESDIEETLKR.L	2456.14	0.03785	3	1	66.41	0	3.43e-08	0|0	ppc3/ppc4		4.2	2		0	2	MASCOT		T
07:30	Dark		R20191001407_25,19075	K.KSPQEVFDALK.S	1261.68	0.01874	2	1	30.25	0	0.000142	0|0	ppc2/ppc3/ppc4		6.07	1		0	2	MASCOT		T
07:30	Dark		R20191001407_25,19396	K.KSPQEVFDALK.S	1261.68	0.0164	2	1	61.23	0	1.13e-07	0|0	ppc2/ppc3/ppc4		6.07	1		0	2	MASCOT		T
07:30	Dark		R20191001407_25,19397	K.KSPQEVFDALK.S	1261.68	0.01747	3	1	46.64	0	3.25e-06	0|0	ppc2/ppc3/ppc4		6.07	1		0	2	MASCOT		T
07:30	Dark		R20191001407_25,16608	K.LADLEAAPAAVAR.L	1267.7	0.02011	2	1	35.15	0	4.58e-05	0|0	ppc2/ppc3/ppc4		4.37	0		0	2	MASCOT		T
07:30	Dark		R20191001407_25,27254	K.LLVSSDLWPFGEHLR.E	1768.94	0.02032	3	1	34.79	0	6.64e-05	0|0	ppc4		5.32	0		0	2	MASCOT		T
07:30	Dark		R20191001407_25,27285	K.LLVSSDLWPFGEHLR.E	1768.94	0.02115	2	1	29.25	0	0.000238	0|0	ppc4		5.32	0		0	2	MASCOT		T
07:30	Dark		R20191001407_25,10133	K.LTMFHGR.G	861.44	0.01274	2	1	29.49	0	0.000169	0|0	ppc2/ppc3/ppc4		9.76	0		0	2	MASCOT		T
07:30	Dark		R20191001407_25,14258	K.MASIDAQLR.L	1004.52	0.01939	2	1	54.03	0	5.93e-07	0|0	ppc2/ppc3/ppc4		5.59	0		0	2	MASCOT		T
07:30	Dark		R20191001407_25,14569	K.MASIDAQLR.L	1004.52	0.01465	2	1	25.45	0	0.000428	0|0	ppc2/ppc3/ppc4		5.59	0		0	2	MASCOT		T
07:30	Dark		R20191001407_25,17557	K.NLLLQVAGHK.D	1092.65	0.01353	3	1	23.36	0	0.000692	0|0	ppc2/ppc3/ppc4		8.76	0		0	2	MASCOT		T
07:30	Dark		R20191001407_25,17573	K.NLLLQVAGHK.D	1092.65	0.01636	2	1	35.86	0	3.89e-05	0|0	ppc2/ppc3/ppc4		8.76	0		0	2	MASCOT		T
07:30	Dark		R20191001407_25,14031	K.QEVMIGYSDSGK.D	1313.6	0.01426	2	1	24.09	0	0.00136	0|0	ppc2/ppc3/ppc4		4.37	0		0	2	MASCOT		T
07:30	Dark		R20191001407_25,17600	K.RPLFGPDLPK.T	1139.66	0.01795	3	1	48.63	0	1.37e-06	0|0	ppc2/ppc4		8.75	0		0	2	MASCOT		T
07:30	Dark		R20191001407_25,17907	K.RPLFGPDLPK.T	1139.66	0.01576	3	1	41	0	7.94e-06	0|0	ppc2/ppc4		8.75	0		0	2	MASCOT		T
07:30	Dark		R20191001407_25,6036	K.SAAELVK.L	717.414	0.01066	2	1	24.16	0	0.000384	0|0	ppc2/ppc4		5.72	0		0	2	MASCOT		T
07:30	Dark		R20191001407_25,21929	K.SPQEVFDALK.S	1133.58	0.0177	2	1	36.43	0	3.41e-05	0|0	ppc2/ppc3/ppc4		4.37	0		0	2	MASCOT		T
07:30	Dark		R20191001407_25,22254	K.SPQEVFDALK.S	1133.58	0.01534	2	1	48.33	0	2.2e-06	0|0	ppc2/ppc3/ppc4		4.37	0		0	2	MASCOT		T
07:30	Dark		R20191001407_25,21117	K.SQTVDLVFTAHPTQSIR.R	1899.99	0.02757	3	1	33.57	0	0.000198	0|0	ppc2/ppc3/ppc4		6.46	0		0	2	MASCOT		T
07:30	Dark		R20191001407_25,23060	R.AGMSYFHETIWK.G	1469.69	0.0212	2	1	29.78	0	0.000158	0|0	ppc2/ppc3/ppc4		6.79	0		0	2	MASCOT		T
07:30	Dark		R20191001407_25,11404	R.EIQAAFR.T	834.447	0.01246	2	1	23.02	0	0.000748	0|0	ppc2/ppc3/ppc4		6.1	0		0	2	MASCOT		T
07:30	Dark		R20191001407_25,6160	R.EWSEEQR.Q	963.417	0.0161	2	1	40.62	0	1.3e-05	0|0	ppc2/ppc3/ppc4		4.25	0		0	2	MASCOT		T
07:30	Dark		R20191001407_25,26815	R.FLDILQDLHGEDLR.E	1683.87	0.02003	3	1	44.42	0	5.42e-06	0|0	ppc2/ppc3/ppc4		4.22	0		0	2	MASCOT		T
07:30	Dark		R20191001407_25,26850	R.FLDILQDLHGEDLR.E	1683.87	0.02455	2	1	74.52	0	5.3e-09	0|0	ppc2/ppc3/ppc4		4.22	0		0	2	MASCOT		T
07:30	Dark		R20191001407_25,25978	R.HTDVIDAITNHLGIGSYR.E	1982.01	0.02967	3	1	78.28	0	5.2e-09	0|0	ppc2/ppc3/ppc4		5.98	0		0	2	MASCOT		T
07:30	Dark		R20191001407_25,11497	R.IRDPSFNVK.L ! R.IRDPSFNVK.V	1075.59	0.01194	2	1	23.84	0	0.000826	0|0	ppc3 ! ppc4		8.75	1		0	2	MASCOT		T
07:30	Dark		R20191001407_25,8331	R.KPSGGIESLR.A	1043.58	0.01178	2	1	35.62	0	4.11e-05	0|0	ppc2/ppc3/ppc4		8.75	0		0	2	MASCOT		T
07:30	Dark		R20191001407_25,8389	R.KPSGGIESLR.A	1043.58	0.01542	3	1	34.59	0	5.21e-05	0|0	ppc2/ppc3/ppc4		8.75	0		0	2	MASCOT		T
07:30	Dark		R20191001407_25,14547	R.LATPEMEYGR.M	1166.55	0.01628	2	1	61.01	0	1.98e-07	0|0	ppc2/ppc3/ppc4		4.53	0		0	2	MASCOT		T
07:30	Dark		R20191001407_25,25588	R.LFSVDWYR.N	1085.54	0.01675	2	1	42.5	0	8.44e-06	0|0	ppc2/ppc3/ppc4		5.84	0		0	2	MASCOT		T
07:30	Dark		R20191001407_25,5496	R.LLAPSK.V ! R.LLAPSK.L	628.403	0.00937	2	1	43.34	0	6.95e-06	0|0	ppc2/ppc4 ! ppc3		8.75	0		0	2	MASCOT		T
07:30	Dark		R20191001407_25,5907	R.LLAPSK.V ! R.LLAPSK.L	628.403	0.00945	2	1	27.94	0	0.000241	0|0	ppc2/ppc4 ! ppc3		8.75	0		0	2	MASCOT		T
07:30	Dark		R20191001407_25,9735	R.LLAPSK.V ! R.LLAPSK.L	628.403	0.00935	2	1	35.5	0	4.23e-05	0|0	ppc2/ppc4 ! ppc3		8.75	0		0	2	MASCOT		T
07:30	Dark		R20191001407_25,13595	R.LVVQLK.K	699.476	0.01011	2	1	28.79	0	0.000198	0|0	ppc2/ppc3/ppc4		8.75	0		0	2	MASCOT		T
07:30	Dark		R20191001407_25,26242	R.QEWLLSELR.G	1173.63	0.01627	2	1	48.74	0	2e-06	0|0	ppc2/ppc3/ppc4		4.53	0		0	2	MASCOT		T
07:30	Dark		R20191001407_25,24790	R.QVSTFGLSLVR.L	1206.68	0.01519	2	1	39.4	0	1.72e-05	0|0	ppc2/ppc3/ppc4		9.75	0		0	2	MASCOT		T
07:30	Dark		R20191001407_25,7790	R.RTPPTPQDEMR.A	1327.64	0.02076	2	1	46.56	0	3.31e-06	0|0	ppc2/ppc3/ppc4		6.07	1		0	2	MASCOT		T
07:30	Dark		R20191001407_25,8076	R.RTPPTPQDEMR.A	1327.64	0.02152	2	1	34.28	0	5.6e-05	0|0	ppc2/ppc3/ppc4		6.07	1		0	2	MASCOT		T
07:30	Dark		R20191001407_25,3841	R.RVDTALK.N	802.478	0.01317	2	1	34.3	0	5.57e-05	0|0	ppc2/ppc3/ppc4		8.75	1		0	2	MASCOT		T
07:30	Dark		R20191001407_25,9239	R.TPPTPQDEMR.A	1171.54	0.01659	2	1	51.79	0	9.93e-07	0|0	ppc2/ppc3/ppc4		4.37	0		0	2	MASCOT		T
07:30	Dark		R20191001407_25,4605	R.VDTALK.N	646.377	0.00987	2	1	41.35	0	1.1e-05	0|0	ppc2/ppc3/ppc4		5.81	0		0	2	MASCOT		T
07:30	Dark		R20191001407_25,12778	R.VILGDVR.D	771.472	0.01157	2	1	33.29	0	2.34e-05	0|0	ppc4		5.81	0		0	2	MASCOT		T
07:30	Dark		R20191001407_25,28898	R.VTIDLVEMVFAK.G	1364.75	0.01718	2	1	48.54	0	2.1e-06	0|0	ppc2/ppc3/ppc4		4.37	0		0	2	MASCOT		T
07:30	Dark		R20191001407_25,29225	R.VTIDLVEMVFAK.G	1364.75	0.0162	2	1	54.79	0	4.98e-07	0|0	ppc2/ppc3/ppc4		4.37	0		0	2	MASCOT		T
07:30	Dark		R20191001407_25,29558	R.VTIDLVEMVFAK.G	1364.75	0.01724	2	1	73.4	0	6.86e-09	0|0	ppc2/ppc3/ppc4		4.37	0		0	2	MASCOT		T
07:30	Dark		R20191001407_25,29895	R.VTIDLVEMVFAK.G	1364.75	0.01968	2	1	34.44	0	5.4e-05	0|0	ppc2/ppc3/ppc4		4.37	0		0	2	MASCOT		T
07:30	Dark		R20191001407_25,30229	R.VTIDLVEMVFAK.G	1364.75	0.01936	2	1	70.11	0	1.46e-08	0|0	ppc2/ppc3/ppc4		4.37	0		0	2	MASCOT		T
07:30	Dark		R20191001407_25,30881	R.VTIDLVEMVFAK.G	1364.75	0.01982	2	1	57.71	0	2.54e-07	0|0	ppc2/ppc3/ppc4		4.37	0		0	2	MASCOT		T
07:30	Dark		R20191001407_25,5398	R.VTPEVTR.D	801.447	0.01222	2	1	35.69	0	4.05e-05	0|0	ppc2/ppc3/ppc4		5.97	0		0	2	MASCOT		T
07:30	Dark		R20191001407_25,17652	R.VVPLFEK.L	831.497	0.01466	2	1	23.73	0	0.000635	0|0	ppc2/ppc3/ppc4		5.97	0		0	2	MASCOT		T
07:30	Dark		R20191001407_25,17962	R.VVPLFEK.L	831.497	0.01154	2	1	35.41	0	4.32e-05	0|0	ppc2/ppc3/ppc4		5.97	0		0	2	MASCOT		T

## Sheet: Sheet 3-time at 0400 and 1300
Phosphorylated peptides are shaded in yellow
Time	Light or Dark	Peptide	Prev AA	Next AA	Start	End	Peptide Length	Charges	Probability	Spectral Count	Intensity	Match Type	Assigned Modifications	Observed Modifications	Mapped Genes	Mapped Proteins	Time
04:00	Dark	AGMSYFHETIWK	R	G	242	253	12	2,3	1	7	1.35041e+06	MS/MS	3M(15.9949)			PEPCiso2,PEPCiso3, PEPCiso4
04:00	Dark	ALELQQSSR	R	S	342	350	9	2	0.9947	1	27970.4	MS/MS				PEPCiso3
04:00	Dark	ALMDAMAVVATEEYR	R	S	713	727	15	2	1	6	597849	MS/MS	3M(15.9949),6M(15.9949)			PEPCiso2,PEPCiso3, PEPCiso4
04:00	Dark	CYELSAEYEGK	R	L	64	74	11	2	0.9999	1	48397.1	MS/MS	1C(57.0215)			PEPCiso2,PEPCiso3, PEPCiso4
04:00	Dark	DITPDDKQELDEALQR	K	E	203	218	16	2,3	1	6	776789	MS/MS				PEPCiso2,PEPCiso3, PEPCiso4
04:00	Dark	DLLEGDPYLK	K	Q	877	886	10	2	0.9994	2	300388	MS/MS				PEPCiso2,PEPCiso4
04:00	Dark	DLLEGDPYLR	K	Q	877	886	10	2	0.98	1	330737	MS/MS				PEPCiso3
04:00	Dark	DSYITALNVCQAYTLK	R	R	893	908	16	2	1	2	52876.7	MS/MS	10C(57.0215)			PEPCiso2
04:00	Dark	DSYITTLNVCQAYTLK	R	R	893	908	16	2	1	1	68139.6	MS/MS	10C(57.0215)			PEPCiso4
04:00	Dark	EIQAAFR	R	T	219	225	7	2	0.9441	1	40424.2	MS/MS				PEPCiso2,PEPCiso3, PEPCiso4
04:00	Dark	EISAAELVK	K	L	926	934	9	2	0.9981	2	263706	MS/MS				PEPCiso3
04:00	Dark	FLDILQDLHGEDLR	R	E	45	58	14	2,3	0.9983	2	52356.4	MS/MS				PEPCiso2,PEPCiso3, PEPCiso4
04:00	Dark	FTAATLEHGMHPPVSPKPEWR	R	A	692	712	21	4	0.9954	2	48371.8	MS/MS				PEPCiso4
04:00	Dark	FTAATLEHGMRPPISPKPEWR	R	A	692	712	21	3,4	1	5	144308	MS/MS	10M(15.9949)			PEPCiso3
04:00	Dark	FTAATLEHGMRPPVSPK	R	P	692	708	17	3	0.9987	1	61057.2	MS/MS				PEPCiso2
04:00	Dark	FTAATLEHGMRPPVSPKPEWR	R	A	692	712	21	3,4	1	7	225377	MS/MS	10M(15.9949)			PEPCiso2
04:00	Dark	GDFADENSAATESDIEETLK	K	R	128	147	20	2	1	2	53398.8	MS/MS				PEPCiso2
04:00	Dark	GDPNIASLYDK	K	L	834	844	11	2	0.9865	1	336062	MS/MS				PEPCiso2
04:00	Dark	GDPSIASLYDK	K	L	834	844	11	2	0.9997	1	175315	MS/MS				PEPCiso3,PEPCiso4
04:00	Dark	GGGPTHLAILSQPPDTIHGSLR	R	V	646	667	22	3,4	1	2	98043.8	MS/MS				PEPCiso4
04:00	Dark	GGGPTHLAILSQPPDTIR	R	G	646	663	18	2,3	1	8	740113	MS/MS				PEPCiso3
04:00	Dark	GGGPTHLAILSQPPETIHGSLR	R	V	646	667	22	2,3,4	1	9	835046	MS/MS				PEPCiso2
04:00	Dark	GKRPLFGPDLPK	R	T	494	505	12	2,3	1	5	192487	MS/MS				PEPCiso2,PEPCiso4
04:00	Dark	GKRPLLGPDLPK	R	T	494	505	12	2,3	1	2	167107	MS/MS				PEPCiso3
04:00	Dark	HIPPNEPYR	K	V	362	370	9	2	0.9983	5	395327	MS/MS				PEPCiso2
04:00	Dark	HTDVIDAITNHLGIGSYR	R	E	460	477	18	2,3	1	8	1.33208e+06	MS/MS				PEPCiso2,PEPCiso3, PEPCiso4
04:00	Dark	HYIEFWK	K	H	355	361	7	2	0.9936	3	910100	MS/MS				PEPCiso2,PEPCiso3, PEPCiso4
04:00	Dark	IRDPSFDVK	R	L	910	918	9	2,3	0.9799	3	756930	MS/MS				PEPCiso2
04:00	Dark	IRDPSFNVK	R	L	910	918	9	2,3	0.9996	7	496843	MS/MS				PEPCiso4
04:00	Dark	KPSGGIESLR	R	A	762	771	10	2	0.9997	1	11991.6	MS/MS				PEPCiso2,PEPCiso3, PEPCiso4
04:00	Dark	KSPQEVFDALK	K	S	155	165	11	2	0.9999	2	733026	MS/MS				PEPCiso2,PEPCiso3, PEPCiso4
04:00	Dark	LADLEAAPAAVAR	K	L	566	578	13	2	0.9999	1	272297	MS/MS				PEPCiso2,PEPCiso3, PEPCiso4
04:00	Dark	LATPEMEYGR	R	M	742	751	10	2	0.9992	3	332421	MS/MS	6M(15.9949)			PEPCiso2,PEPCiso3, PEPCiso4
04:00	Dark	LFSVDWYR	R	N	579	586	8	2	0.9836	1	127776	MS/MS				PEPCiso2,PEPCiso3, PEPCiso4
04:00	Dark	LLVSSDLLPFGEHLR	K	K	845	859	15	2,3	1	3	421473	MS/MS				PEPCiso2
04:00	Dark	LLVSSDLWSFGER	K	L	845	857	13	2	0.9984	1	79884.6	MS/MS				PEPCiso3
04:00	Dark	LNPESEYAPGLEDTLILTMK	K	G	940	959	20	2	1	5	223477	MS/MS	19M(15.9949)			PEPCiso2,PEPCiso3, PEPCiso4
04:00	Dark	LSAAWQLFK	R	A	609	617	9	2	0.9573	1	102828	MS/MS				PEPCiso4
04:00	Dark	LSAAWQLYK	R	A	609	617	9	2	0.9999	3	955001	MS/MS				PEPCiso3
04:00	Dark	LTMFHGR	K	G	633	639	7	2	0.9502	2	28730.2	MS/MS				PEPCiso2,PEPCiso3, PEPCiso4
04:00	Dark	LVEYDALLGDR	K	F	34	44	11	2	0.9822	1	0	MS/MS				PEPCiso3
04:00	Dark	MASIDAQLR	K	L	13	21	9	2	0.9997	7	571351	MS/MS	1M(15.9949),3S(79.9663)			PEPCiso2,PEPCiso3, PEPCiso4
04:00	Dark	NIGIDER	K	V	268	274	7	2	0.9657	1	26086.7	MS/MS				PEPCiso3
04:00	Dark	NLLLQVAGHK	K	D	867	876	10	2	0.9996	3	694472	MS/MS				PEPCiso2,PEPCiso3, PEPCiso4
04:00	Dark	NLLLQVAGHKDLLEGDPYLK	K	Q	867	886	20	3	1	2	29169.9	MS/MS				PEPCiso2,PEPCiso4
04:00	Dark	PLFGPDLPK	R	T	497	505	9	2	0.9879	2	267907	MS/MS				PEPCiso2,PEPCiso4
04:00	Dark	PLLGPDLPK	R	T	497	505	9	2	0.998	1	85282.4	MS/MS				PEPCiso3
04:00	Dark	QESDRHTDVIDAITNHLGIGSYR	R	E	455	477	23	4	1	1	33230.6	MS/MS				PEPCiso2,PEPCiso3, PEPCiso4
04:00	Dark	QEVMIGYSDSGK	K	D	593	604	12	2	1	6	909052	MS/MS	4M(15.9949)			PEPCiso2,PEPCiso3, PEPCiso4
04:00	Dark	QEWLLSELR	R	G	485	493	9	2	0.9987	3	287266	MS/MS				PEPCiso2,PEPCiso3, PEPCiso4
04:00	Dark	QIPPNEPYR	K	V	362	370	9	2	0.9945	6	371361	MS/MS				PEPCiso4
04:00	Dark	QVSTFGLSLVR	R	L	440	450	11	2	1	5	425151	MS/MS				PEPCiso2,PEPCiso3, PEPCiso4
04:00	Dark	RLVVQLK	K	K	148	154	7	2	0.9906	1	8274.37	MS/MS				PEPCiso2,PEPCiso3, PEPCiso4
04:00	Dark	RPLFGPDLPK	K	T	496	505	10	2,3	0.9996	8	1.1625e+06	MS/MS				PEPCiso2,PEPCiso4
04:00	Dark	RPLLGPDLPK	K	T	496	505	10	2,3	0.9999	4	376592	MS/MS				PEPCiso3
04:00	Dark	RTPPTPQDEMR	R	A	231	241	11	2,3	0.9999	4	236308	MS/MS	10M(15.9949)			PEPCiso2,PEPCiso3, PEPCiso4
04:00	Dark	RVDTALKNIGINER	R	V	261	274	14	2,3	0.9661	5	1.93035e+06	MS/MS				PEPCiso4
04:00	Dark	SIVFEEPR	R	F	728	735	8	2	0.9469	2	57338.8	MS/MS				PEPCiso4
04:00	Dark	SIVFKEPR	R	F	728	735	8	2	0.9203	1	102088	MS/MS				PEPCiso2,PEPCiso3
04:00	Dark	SPQEVFDALK	K	S	156	165	10	2	0.9999	3	319972	MS/MS				PEPCiso2,PEPCiso3, PEPCiso4
04:00	Dark	SQTVDLVFTAHPTQSIR	K	R	166	182	17	2,3	1	7	976181	MS/MS				PEPCiso2,PEPCiso3, PEPCiso4
04:00	Dark	TPPTPQDEMR	R	A	232	241	10	2	0.9999	8	782228	MS/MS	9M(15.9949)			PEPCiso2,PEPCiso3, PEPCiso4
04:00	Dark	VILGDVR	R	D	371	377	7	2	0.9096	1	39531.6	MS/MS				PEPCiso4
04:00	Dark	VILGEVR	R	D	371	377	7	2	0.9091	2	539922	MS/MS				PEPCiso2,PEPCiso3
04:00	Dark	VPYNAPLIQFSSWMGGDR	R	D	275	292	18	2,3	0.9997	3	196608	MS/MS	14M(15.9949)			PEPCiso2,PEPCiso3, PEPCiso4
04:00	Dark	VSEDDKLVEYDALLGDR	K	F	28	44	17	2,3	1	3	70653.9	MS/MS				PEPCiso2
04:00	Dark	VTIDLVEMVFAK	R	G	822	833	12	2	0.9993	1	14768.6	MS/MS	8M(15.9949)			PEPCiso2,PEPCiso3, PEPCiso4
04:00	Dark	VVPLFEK	R	L	559	565	7	2	0.9369	3	236712	MS/MS				PEPCiso2,PEPCiso3, PEPCiso4
Time	Light or Dark	Peptide	Prev AA	Next AA	Start	End	Peptide Length	Charges	Probability	Spectral Count	Intensity	Match Type	Assigned Modifications	Observed Modifications	Mapped Genes	Mapped Proteins
13:00	Light	AGMSYFHETIWK	R	G	242	253	12	2,3	1	7	1.18282e+06	MS/MS	3M(15.9949)			PEPCiso2,PEPCiso3, PEPCiso4
13:00	Light	AIELHRSSR	R	S	342	350	9	2	0.9605	1	28618.2	MS/MS				PEPCiso4
13:00	Light	AQEELIK	K	V	618	624	7	1	0.9743	1	117238	MS/MS				PEPCiso2,PEPCiso3, PEPCiso4
13:00	Light	CYELSAEYEGK	R	L	64	74	11	2	0.9994	1	57991.5	MS/MS	1C(57.0215)			PEPCiso2,PEPCiso3, PEPCiso4
13:00	Light	DGNPRVTPEVTR	R	D	293	304	12	2	0.8946	1	22014.2	MS/MS				PEPCiso2,PEPCiso3, PEPCiso4
13:00	Light	DITPDDKQELDEALQR	K	E	203	218	16	2,3	1	7	1.03934e+06	MS/MS				PEPCiso2,PEPCiso3, PEPCiso4
13:00	Light	DLLEGDPYLK	K	Q	877	886	10	2	0.9996	1	60477.3	MS/MS				PEPCiso2,PEPCiso4
13:00	Light	DLLEGDPYLR	K	Q	877	886	10	2	0.9999	2	206305	MS/MS				PEPCiso3
13:00	Light	DSYITALNVCQAYTLK	R	R	893	908	16	2	1	1	67274	MS/MS	10C(57.0215)			PEPCiso2
13:00	Light	DSYITTLNVCQAYTLK	R	R	893	908	16	2	1	2	57445.4	MS/MS	10C(57.0215)			PEPCiso3,PEPCiso4
13:00	Light	EISAAELVK	K	L	926	934	9	2	1	2	190361	MS/MS				PEPCiso3
13:00	Light	FHLPVWLGFGASFK	R	H	784	797	14	2	0.9677	1	88115	MS/MS	12S(79.9663)			PEPCiso4
13:00	Light	FTAATLEHGMHPPVSPKPEWR	R	A	692	712	21	4	1	2	87689.1	MS/MS	10M(15.9949)			PEPCiso4
13:00	Light	FTAATLEHGMRPPISPK	R	P	692	708	17	3	1	1	0	MS/MS				PEPCiso3
13:00	Light	FTAATLEHGMRPPISPKPEWR	R	A	692	712	21	3,4	1	8	531668	MS/MS	10M(15.9949)			PEPCiso3
13:00	Light	FTAATLEHGMRPPVSPK	R	P	692	708	17	3	0.9999	1	69881	MS/MS				PEPCiso2
13:00	Light	FTAATLEHGMRPPVSPKPEWR	R	A	692	712	21	3,4	1	6	240524	MS/MS	10M(15.9949)			PEPCiso2
13:00	Light	FTAAWELYK	R	A	41	49	9	2	0.9986	1	69164.2	MS/MS				PEPCiso1(short)
13:00	Light	GDPNIASLYDK	K	L	834	844	11	2	0.9766	1	111060	MS/MS				PEPCiso2
13:00	Light	GDPSIASLYDK	K	L	834	844	11	2	1	2	146729	MS/MS				PEPCiso3,PEPCiso4
13:00	Light	GGGPTHLAILSQPPDTIHGSLR	R	V	646	667	22	3	1	2	88714.2	MS/MS				PEPCiso4
13:00	Light	GGGPTHLAILSQPPDTIR	R	G	646	663	18	2,3	1	8	986003	MS/MS				PEPCiso3
13:00	Light	GGGPTHLAILSQPPETIHGSLR	R	V	646	667	22	2,3,4	1	6	607204	MS/MS				PEPCiso2
13:00	Light	GGGPTHLAIQSQPPGSVMGSLR	R	S	78	99	22	2,3	0.9995	2	105590	MS/MS				PEPCiso1(short)
13:00	Light	GKRPLFGPDLPK	R	T	494	505	12	2,3	1	5	143573	MS/MS				PEPCiso2,PEPCiso4
13:00	Light	GKRPLLGPDLPK	R	T	494	505	12	2,3	0.9999	2	309568	MS/MS				PEPCiso3
13:00	Light	HIPPNEPYR	K	V	362	370	9	2	0.8945	1	128557	MS/MS				PEPCiso2
13:00	Light	HTDVIDAITNHLGIGSYR	R	E	460	477	18	2,3	1	14	1.27678e+06	MS/MS				PEPCiso2,PEPCiso3, PEPCiso4
13:00	Light	HYIEFWK	K	H	355	361	7	2	1	1	0	MS/MS				PEPCiso2,PEPCiso3, PEPCiso4
13:00	Light	IRDPSFDVK	R	L	910	918	9	2,3	0.9999	2	392946	MS/MS				PEPCiso2
13:00	Light	IRDPSFNVK	R	L	910	918	9	2,3	0.9986	5	545601	MS/MS				PEPCiso3,PEPCiso4
13:00	Light	KSPQEVFDALK	K	S	155	165	11	2	0.9998	2	809906	MS/MS				PEPCiso2,PEPCiso3, PEPCiso4
13:00	Light	LADLEAAPAAVAR	K	L	566	578	13	2	1	2	263029	MS/MS				PEPCiso2,PEPCiso3, PEPCiso4
13:00	Light	LATPEMEYGR	R	M	742	751	10	2	0.9709	1	196001	MS/MS	6M(15.9949)			PEPCiso2,PEPCiso3, PEPCiso4
13:00	Light	LFSVDWYR	R	N	579	586	8	2	0.9992	3	299195	MS/MS				PEPCiso2,PEPCiso3, PEPCiso4
13:00	Light	LLVSSDLLPFGEHLR	K	K	845	859	15	2,3	1	4	529362	MS/MS				PEPCiso2
13:00	Light	LLVSSDLWSFGER	K	L	845	857	13	2	1	4	215862	MS/MS				PEPCiso3
13:00	Light	LNPESEYAPGLEDTLILTMK	K	G	940	959	20	2	1	2	113438	MS/MS	19M(15.9949)			PEPCiso2,PEPCiso3, PEPCiso4
13:00	Light	LSAAWQLFK	R	A	609	617	9	2	1	2	101462	MS/MS				PEPCiso4
13:00	Light	LSAAWQLYK	R	A	609	617	9	2	1	3	660153	MS/MS				PEPCiso2,PEPCiso3
13:00	Light	MASIDAQLR	K	L	13	21	9	2	0.9991	6	556443	MS/MS	1M(15.9949),3S(79.9663)			PEPCiso2,PEPCiso3, PEPCiso4
13:00	Light	NLLLQVAGHK	K	D	867	876	10	2	0.9976	2	412306	MS/MS				PEPCiso2,PEPCiso3, PEPCiso4
13:00	Light	NLLLQVAGHKDLLEGDPYLK	K	Q	867	886	20	3	1	1	17506.4	MS/MS				PEPCiso2,PEPCiso4
13:00	Light	NRIDGKQEVMIGYSDSGK	R	D	587	604	18	2	0.99	1	257766	MS/MS	10M(15.9949)			PEPCiso2,PEPCiso3, PEPCiso4
13:00	Light	PLFGPDLPK	R	T	497	505	9	2	0.9906	6	0	MS/MS				PEPCiso2,PEPCiso4
13:00	Light	PLLGPDLPK	R	T	497	505	9	2	0.9823	1	140473	MS/MS				PEPCiso3
13:00	Light	QESDRHTDVIDAITNHLGIGSYR	R	E	455	477	23	4	1	1	43469.5	MS/MS				PEPCiso2,PEPCiso3, PEPCiso4
13:00	Light	QEVMIGYSDSGK	K	D	593	604	12	2	1	4	917695	MS/MS	4M(15.9949)			PEPCiso2,PEPCiso3, PEPCiso4
13:00	Light	QEWLLSELR	R	G	485	493	9	2	0.971	1	84839.9	MS/MS				PEPCiso2,PEPCiso3, PEPCiso4
13:00	Light	QIPPNEPYR	K	V	362	370	9	2	0.9821	2	403154	MS/MS				PEPCiso3,PEPCiso4
13:00	Light	QVSTFGLSLVR	R	L	440	450	11	2	1	6	212671	MS/MS				PEPCiso3, PEPCiso4
13:00	Light	RPLFGPDLPK	K	T	496	505	10	2	1	3	574529	MS/MS				PEPCiso2,PEPCiso4
13:00	Light	RPLLGPDLPK	K	T	496	505	10	2	0.9975	3	757540	MS/MS				PEPCiso3
13:00	Light	RTPPTPQDEMR	R	A	231	241	11	2,3	0.9992	2	104288	MS/MS				PEPCiso2,PEPCiso3, PEPCiso4
13:00	Light	RVDTALKNIGINER	R	V	261	274	14	2	0.9874	4	1.30985e+06	MS/MS				PEPCiso4
13:00	Light	SPQEVFDALK	K	S	156	165	10	2	1	2	358804	MS/MS				PEPCiso2,PEPCiso3, PEPCiso4
13:00	Light	SQTVDLVFTAHPTQSIR	K	R	166	182	17	2,3	1	6	576180	MS/MS				PEPCiso2,PEPCiso3, PEPCiso4
13:00	Light	TPPTPQDEMR	R	A	232	241	10	2	1	7	780124	MS/MS	9M(15.9949)			PEPCiso2,PEPCiso3, PEPCiso4
13:00	Light	VDTALKNIGINER	R	V	262	274	13	2	0.9535	1	62788.9	MS/MS	3T(79.9663)			PEPCiso4
13:00	Light	VPYNAPLIQFSSWMGGDR	R	D	275	292	18	2	1	2	100661	MS/MS	14M(15.9949)			PEPCiso2,PEPCiso3, PEPCiso4
13:00	Light	VTIDLVEMVFAK	R	G	822	833	12	2	0.9999	1	92238.2	MS/MS	8M(15.9949)			PEPCiso2,PEPCiso3, PEPCiso4
13:00	Light	VTVQGEVIEQSFGEEHLCFR	R	T	668	687	20	2,3	1	2	64450.8	MS/MS	18C(57.0215)			PEPCiso2,PEPCiso3, PEPCiso4
